# Supplementary material for: (Z)-5-Benzyl­idene-3-butyl-4-phenyl-1,3-oxazolidin-2-one
Source: Acta Crystallogr Sect E Struct Rep Online. 2011 Mar 15;67(Pt 4):o882. doi: 10.1107/S1600536811008762 (PMC3100061; doi:10.1107/S1600536811008762)
Supplement: Supplementary file 2 [file e-67-0o882-Isup2.hkl]

# 
# h,k,l, Fc-squared, Fo-squared, sigma(Fo-squared) and status flag 
# 
data_I
_shelx_title ' 1 in P2(1)/n' 
_shelx_refln_list_code          4 
_shelx_F_calc_maximum      184.44 
_exptl_crystal_F_000       656.00 
_reflns_d_resolution_high  0.8347 
 
loop_ 
 _symmetry_equiv_pos_as_xyz 
 'x, y, z' 
 '-x+1/2, y+1/2, -z+1/2' 
 '-x, -y, -z' 
 'x-1/2, -y-1/2, z-1/2' 
 
_cell_length_a    10.0287 
_cell_length_b     9.1941 
_cell_length_c    18.3888 
_cell_angle_alpha  90.000 
_cell_angle_beta  100.507 
_cell_angle_gamma  90.000 
 
_shelx_F_squared_multiplier     1.000 
 
loop_ 
 _refln_index_h 
 _refln_index_k 
 _refln_index_l 
 _refln_F_squared_calc 
 _refln_F_squared_meas 
 _refln_F_squared_sigma 
 _refln_observed_status 
   2   0   0     2682.34     2364.63     90.89 o 
   4   0   0      842.64      889.17     15.05 o 
   6   0   0      401.77      421.64      7.35 o 
   8   0   0       14.44       15.45      4.61 o 
  10   0   0      167.56      181.67      6.18 o 
   1   1   0       76.70      104.26      1.90 o 
   2   1   0    18208.92    20648.00    250.81 o 
   3   1   0       80.60       96.11      2.19 o 
   4   1   0       26.76       26.65      2.05 o 
   5   1   0      115.85      114.11      2.59 o 
   6   1   0       36.37       35.82      2.05 o 
   7   1   0        0.99        1.54      1.33 o 
   8   1   0      147.94      145.06      3.52 o 
   9   1   0       39.33       46.04      2.66 o 
  10   1   0       48.83       47.81      3.40 o 
  11   1   0       14.07       18.87      2.51 o 
   0   2   0    34018.24    40764.26    557.27 o 
   1   2   0       54.34       52.75      2.46 o 
   2   2   0    17342.67    19961.59    307.72 o 
   3   2   0     4036.76     3858.64     43.78 o 
   4   2   0      533.26      588.33      6.86 o 
   5   2   0      406.05      454.63      5.85 o 
   6   2   0      432.75      455.37      6.09 o 
   7   2   0        0.93       -0.47      1.01 o 
   8   2   0      120.54      112.60      3.37 o 
   9   2   0        0.70        0.86      1.00 o 
  10   2   0        2.06        2.10      1.36 o 
  11   2   0       14.89        8.90      3.79 o 
   1   3   0     6686.45     6291.76     50.43 o 
   2   3   0       74.60       74.28      2.84 o 
   3   3   0      438.05      406.69      5.55 o 
   4   3   0      138.53      136.76      4.29 o 
   5   3   0      133.52      137.78      8.50 o 
   6   3   0       70.75       71.35      3.80 o 
   7   3   0      369.17      397.88      7.01 o 
   8   3   0        5.61        5.79      1.80 o 
   9   3   0      107.64       97.68      4.81 o 
  10   3   0        0.35        0.22      2.12 o 
  11   3   0        2.44        1.33      3.63 o 
   0   4   0      693.56      753.86     11.00 o 
   1   4   0      623.23      601.80      8.25 o 
   2   4   0     2249.92     2309.56     20.16 o 
   3   4   0     1147.76     1123.23     12.26 o 
   4   4   0     1167.51     1250.57     14.80 o 
   5   4   0       84.96       87.81      4.38 o 
   6   4   0       99.62      102.33      2.39 o 
   7   4   0       14.70       11.99      1.50 o 
   8   4   0       88.00       79.22      4.06 o 
   9   4   0       53.18       39.56      8.89 o 
  10   4   0        0.64        1.48      5.60 o 
  11   4   0        2.72       -1.07      3.91 o 
   1   5   0       43.79       42.44      3.12 o 
   2   5   0      871.17      883.68      9.96 o 
   3   5   0      615.59      585.40      8.60 o 
   4   5   0      128.98      120.86      3.44 o 
   5   5   0      283.32      293.51      6.43 o 
   6   5   0       31.84       32.05      1.76 o 
   7   5   0      192.66      189.67      5.85 o 
   8   5   0        3.23        0.74      5.39 o 
   9   5   0       57.66       53.40     18.77 o 
  10   5   0        9.74        4.10      4.94 o 
   0   6   0        0.81        7.11      3.54 o 
   1   6   0        6.46        2.75      2.41 o 
   2   6   0      320.19      359.35      6.84 o 
   3   6   0        0.02       -0.18      2.32 o 
   4   6   0     1018.17     1120.46     15.23 o 
   5   6   0        6.18        3.82      1.63 o 
   6   6   0       20.70       20.76      2.08 o 
   7   6   0       56.78       47.87      3.37 o 
   8   6   0        2.99        1.51      4.52 o 
   9   6   0        0.02       -6.68      6.23 o 
   1   7   0        0.32        0.37      2.25 o 
   2   7   0      184.02      193.67      7.09 o 
   3   7   0      147.58      153.24      6.92 o 
   4   7   0       95.84       95.18      6.16 o 
   5   7   0      231.56      237.52      7.21 o 
   6   7   0       13.56        9.63      2.75 o 
   7   7   0       28.03       19.18      3.83 o 
   8   7   0        2.12       -0.43      4.51 o 
   9   7   0       24.10       17.58      9.90 o 
   0   8   0        1.28       -0.01      2.77 o 
   1   8   0        0.36       -0.24      2.90 o 
   2   8   0      166.44      192.33      6.43 o 
   3   8   0       44.13       51.37      5.50 o 
   4   8   0        1.82       -0.83      3.21 o 
   5   8   0        0.11       -1.01      1.71 o 
   6   8   0       15.31       10.50      3.99 o 
   7   8   0       10.18       10.91      7.68 o 
   8   8   0        0.14       -2.95      5.88 o 
   1   9   0        4.85        2.53      3.12 o 
   2   9   0       45.39       39.17      8.83 o 
   3   9   0       56.28       66.88      8.44 o 
   4   9   0        1.68        0.69      3.02 o 
   5   9   0       31.58       12.10      6.60 o 
   6   9   0        0.53        2.09      1.41 o 
   0  10   0       14.50       12.78      6.68 o 
   1  10   0       13.78        8.66      4.41 o 
   2  10   0        7.50        2.64      3.96 o 
   3  10   0        0.50       -1.94      3.69 o 
   4  10   0        3.92        1.82      3.83 o 
 -11   0   1       60.94       64.47      4.48 o 
  -9   0   1       69.69       67.22      4.22 o 
  -7   0   1        1.59        0.78      2.47 o 
  -5   0   1     1772.25     1803.36     24.11 o 
  -3   0   1     2822.63     2545.88     31.93 o 
   3   0   1      286.02      261.09      5.33 o 
   5   0   1       27.13       34.67      2.71 o 
   7   0   1      591.20      613.51     19.81 o 
   9   0   1       44.75       49.02      3.96 o 
  11   0   1       16.56       11.96     10.43 o 
 -11   1   1        4.03        4.66      2.48 o 
 -10   1   1      138.01      158.02      4.34 o 
  -9   1   1      165.80      160.42      5.49 o 
  -8   1   1       50.73       48.60      2.59 o 
  -7   1   1        0.70        2.07      1.66 o 
  -6   1   1        4.86        5.93      1.37 o 
  -5   1   1        0.59       -0.20      0.97 o 
  -4   1   1      332.96      317.35      4.36 o 
  -3   1   1       92.28       78.03      1.84 o 
  -2   1   1     3486.51     3365.40     60.01 o 
  -1   1   1      294.38      228.45      2.51 o 
   1   1   1      249.62      192.42      1.66 o 
   2   1   1     5248.77     4614.14     69.82 o 
   3   1   1      269.38      242.21      3.80 o 
   4   1   1      565.24      534.22      6.43 o 
   5   1   1     2092.74     2119.72     22.23 o 
   6   1   1      223.33      208.32      4.58 o 
   7   1   1      256.26      254.03      4.03 o 
   8   1   1      325.90      322.19      5.06 o 
   9   1   1      118.26      115.48      3.85 o 
  10   1   1       16.93       19.57      2.19 o 
  11   1   1        9.91       11.33      4.19 o 
 -11   2   1        6.23        5.16      1.96 o 
 -10   2   1       67.89       70.74      3.44 o 
  -9   2   1        2.33        1.09      1.27 o 
  -8   2   1      347.24      354.27      7.36 o 
  -7   2   1      195.65      201.76      4.74 o 
  -6   2   1       45.32       48.76      2.22 o 
  -5   2   1      500.90      534.40      8.82 o 
  -4   2   1       88.99       78.35      3.28 o 
  -3   2   1     2198.22     2081.96     56.65 o 
  -2   2   1     3023.48     2845.81     23.63 o 
  -1   2   1     3373.86     3145.63     24.19 o 
   0   2   1    12190.00    13369.57    120.12 o 
   1   2   1    12443.24    14281.04    302.25 o 
   2   2   1      116.18      106.30      3.04 o 
   3   2   1      210.52      186.73      2.04 o 
   4   2   1     1086.42     1091.87      8.95 o 
   5   2   1      332.10      355.06      4.02 o 
   6   2   1        7.91        5.49      1.00 o 
   7   2   1      204.39      201.24      3.80 o 
   8   2   1        5.60        7.86      1.28 o 
   9   2   1       39.33       41.45      1.90 o 
  10   2   1       20.85       16.51      4.65 o 
  11   2   1       21.81        8.26      7.69 o 
 -11   3   1        2.51        3.05      5.05 o 
 -10   3   1      117.50      106.20     12.47 o 
  -9   3   1      101.85       90.37      4.11 o 
  -8   3   1      398.98      424.92      7.03 o 
  -7   3   1       56.52       56.66      3.56 o 
  -6   3   1       84.55       87.87      6.35 o 
  -5   3   1       12.69       15.60      4.00 o 
  -4   3   1        0.32       -0.57      1.13 o 
  -3   3   1        6.17        5.45      1.25 o 
  -2   3   1       13.58       14.99      2.11 o 
  -1   3   1       16.19       12.68      2.25 o 
   0   3   1       59.59       56.46      2.79 o 
   1   3   1     1932.67     1841.35     15.15 o 
   2   3   1     5726.10     5487.08     44.88 o 
   3   3   1        0.34       -0.28      0.31 o 
   4   3   1     2082.42     2148.91     17.86 o 
   5   3   1       55.06       55.30      1.53 o 
   6   3   1        0.18        0.87      0.74 o 
   7   3   1       30.76       37.16      2.43 o 
   8   3   1       41.25       41.69      3.72 o 
   9   3   1        0.19       -0.84      1.50 o 
  10   3   1        6.85        3.91      4.02 o 
  11   3   1       14.59        7.10      5.81 o 
 -11   4   1        0.45        1.38      3.86 o 
 -10   4   1        0.84        1.28      3.96 o 
  -9   4   1       14.08       10.21      2.21 o 
  -8   4   1        3.77        4.79      1.66 o 
  -7   4   1       22.94       33.50      3.12 o 
  -6   4   1      283.11      266.98      7.46 o 
  -5   4   1      576.56      629.19     10.07 o 
  -4   4   1       26.95       18.22      2.19 o 
  -3   4   1      759.50      809.29      9.60 o 
  -2   4   1      115.79      113.39      3.59 o 
  -1   4   1      100.34       95.88      3.36 o 
   0   4   1       29.14       27.11      2.74 o 
   1   4   1      983.01     1012.85      9.78 o 
   2   4   1     1126.77     1064.91     10.70 o 
   3   4   1     4705.58     4708.00     44.27 o 
   4   4   1     1010.12     1078.79     12.17 o 
   5   4   1       25.91       22.64      1.15 o 
   6   4   1        0.06        0.02      0.40 o 
   7   4   1       29.83       29.40      7.49 o 
   8   4   1        3.81        4.29      5.12 o 
   9   4   1       11.42       15.71      5.41 o 
  10   4   1        0.76        0.65      3.61 o 
 -10   5   1       16.64        5.54      6.42 o 
  -9   5   1        2.71        0.78      1.25 o 
  -8   5   1      118.68      102.74     10.35 o 
  -7   5   1       35.00       36.49      1.91 o 
  -6   5   1        0.71        0.15      0.94 o 
  -5   5   1        1.61        2.02      1.41 o 
  -4   5   1        1.89        0.50      1.27 o 
  -3   5   1        0.33       -1.15      2.15 o 
  -2   5   1      397.73      433.89      6.43 o 
  -1   5   1       54.22       67.91      4.02 o 
   0   5   1        0.64       -1.23      1.84 o 
   1   5   1     1966.27     2072.01     20.81 o 
   2   5   1     1210.38     1164.97     12.23 o 
   3   5   1      233.93      235.65      5.37 o 
   4   5   1      405.31      404.13      6.68 o 
   5   5   1      499.97      487.07      9.61 o 
   6   5   1       49.54       52.43      3.41 o 
   7   5   1      144.78      169.26      8.93 o 
   8   5   1        7.46        5.57      5.02 o 
   9   5   1        0.70       -0.35      4.10 o 
  10   5   1       15.72        2.76      6.51 o 
  -9   6   1        7.93        8.11      7.55 o 
  -8   6   1        3.22        1.37      1.20 o 
  -7   6   1       11.58        8.64      2.07 o 
  -6   6   1        0.71        3.02      2.57 o 
  -5   6   1       53.75       51.35      3.64 o 
  -4   6   1       75.16       82.81      4.02 o 
  -3   6   1        0.85        0.50      2.19 o 
  -2   6   1      167.17      166.18      5.07 o 
  -1   6   1       13.10       11.45      3.20 o 
   0   6   1       25.11       17.86      3.14 o 
   1   6   1       68.88       79.17      4.44 o 
   2   6   1       13.30       13.67      2.93 o 
   3   6   1      780.41      828.06     11.59 o 
   4   6   1       14.58       14.04      2.86 o 
   5   6   1      274.27      300.32      7.51 o 
   6   6   1        0.82        1.51      1.17 o 
   7   6   1        0.48       -0.11      3.94 o 
   8   6   1        5.99        3.58      5.56 o 
   9   6   1       13.42       15.26      7.80 o 
  -9   7   1        0.00        0.97      4.77 o 
  -8   7   1       26.87       24.30      6.86 o 
  -7   7   1       10.68        9.05      2.35 o 
  -6   7   1       41.46       46.85      3.10 o 
  -5   7   1       16.72       18.17      2.85 o 
  -4   7   1       12.57       14.64      3.62 o 
  -3   7   1       28.90       27.65      4.21 o 
  -2   7   1      123.38      132.91      5.41 o 
  -1   7   1       26.09       21.84      5.77 o 
   0   7   1      366.02      372.81      7.84 o 
   1   7   1       34.89       31.50      7.51 o 
   2   7   1      121.82      132.49      5.27 o 
   3   7   1      212.48      226.95      6.87 o 
   4   7   1      712.64      778.50     12.34 o 
   5   7   1       13.39       17.17      2.96 o 
   6   7   1        1.82        0.85      1.42 o 
   7   7   1        1.40        3.58      5.45 o 
   8   7   1       30.88       19.45      9.76 o 
   9   7   1        0.43        4.66      7.17 o 
  -8   8   1        7.34        7.36      7.21 o 
  -7   8   1        0.15        0.41      1.57 o 
  -6   8   1        3.97        2.89      2.56 o 
  -5   8   1       61.88       68.79      3.52 o 
  -4   8   1       88.69      107.47      5.92 o 
  -3   8   1        3.41        1.15      3.43 o 
  -2   8   1        0.02       -0.20      2.40 o 
  -1   8   1       27.98       24.80      6.15 o 
   0   8   1      101.42      117.84      5.32 o 
   1   8   1        1.89        3.22      2.86 o 
   2   8   1        5.46        4.07      3.21 o 
   3   8   1       38.80       37.79      5.87 o 
   4   8   1       22.94       18.57      4.50 o 
   5   8   1      152.29      154.34      6.01 o 
   6   8   1        4.51        3.35      1.64 o 
   7   8   1       34.62       22.12     13.18 o 
   8   8   1        0.03        8.27      7.31 o 
  -6   9   1        6.73        0.98      1.70 o 
  -5   9   1        4.60        0.54      1.76 o 
  -4   9   1       41.71       33.48     13.64 o 
  -3   9   1        0.19        0.21      2.97 o 
  -2   9   1       34.17       20.01      7.28 o 
  -1   9   1       12.52        8.83      4.01 o 
   0   9   1       28.81       19.22      6.53 o 
   1   9   1        5.66        8.00      3.77 o 
   2   9   1        0.24        0.09      2.29 o 
   3   9   1       58.03       49.93     15.31 o 
   4   9   1       53.66       39.73     10.84 o 
   5   9   1       11.80        5.58      3.51 o 
   6   9   1       60.13       47.94     14.34 o 
  -5  10   1        7.45        1.62      3.32 o 
  -4  10   1        1.40        0.17      2.63 o 
  -3  10   1        2.17        1.90      3.39 o 
  -2  10   1        2.49        1.07      3.72 o 
  -1  10   1       14.01       11.34      4.14 o 
   0  10   1        0.33       -0.90      3.20 o 
   1  10   1        0.89       -0.25      2.53 o 
   2  10   1        6.19        4.23      3.61 o 
   3  10   1        1.60        1.21      3.15 o 
   4  10   1        0.47        0.45      2.89 o 
   0  11   1        1.73        1.37      3.97 o 
 -10   0   2       17.78       12.23      3.23 o 
  -8   0   2      112.25      125.97      5.34 o 
  -6   0   2       14.01        8.02      2.22 o 
  -4   0   2     2260.33     2138.97     26.39 o 
  -2   0   2        6.37        7.91      1.85 o 
   2   0   2        0.53       -0.16      1.84 o 
   4   0   2     1049.63      962.20     12.48 o 
   6   0   2      391.21      395.27      7.06 o 
   8   0   2      342.25      389.89      8.85 o 
  10   0   2        1.79       -0.04      2.02 o 
 -11   1   2        7.74        6.82      2.73 o 
 -10   1   2       10.63       11.39      2.22 o 
  -9   1   2       44.75       50.20      3.40 o 
  -8   1   2       73.16       72.59      3.03 o 
  -7   1   2        1.00        1.40      1.59 o 
  -6   1   2       44.44       51.11      2.20 o 
  -5   1   2      394.66      403.73      4.95 o 
  -4   1   2      255.86      250.59      3.42 o 
  -3   1   2     1661.82     1533.08     13.74 o 
  -2   1   2      148.73      120.12      3.22 o 
  -1   1   2      809.47      719.35      6.09 o 
   0   1   2     2262.51     2074.46     21.37 o 
   1   1   2      118.97      116.40      1.95 o 
   2   1   2      663.49      677.82     21.39 o 
   3   1   2       25.45       21.22      0.86 o 
   4   1   2       18.70       19.98      1.51 o 
   5   1   2       39.27       32.24      2.10 o 
   6   1   2      132.39      152.43      3.80 o 
   7   1   2       73.48       82.74      2.78 o 
   8   1   2       35.09       39.96      2.48 o 
   9   1   2        6.73        5.95      1.65 o 
  10   1   2       32.93       -0.37      1.84 o 
  11   1   2        0.13       -0.48      1.64 o 
 -11   2   2        1.40        1.92      1.69 o 
 -10   2   2       13.77        9.80      2.32 o 
  -9   2   2      162.15      188.62      7.18 o 
  -8   2   2       21.79       15.43      2.09 o 
  -7   2   2       40.57       34.52      2.14 o 
  -6   2   2       94.71       95.15      2.85 o 
  -5   2   2       79.34       71.34      2.03 o 
  -4   2   2      515.07      518.14      5.56 o 
  -3   2   2       20.52       15.90      1.47 o 
  -2   2   2      136.94      115.78      2.86 o 
  -1   2   2      435.78      421.84      5.42 o 
   0   2   2       25.71       31.55      2.62 o 
   1   2   2        0.50        0.52      1.09 o 
   2   2   2        0.72        1.59      0.75 o 
   3   2   2     1751.95     1785.57     19.43 o 
   4   2   2        9.33        6.43      3.28 o 
   5   2   2       14.81       14.51      1.05 o 
   6   2   2       66.28       60.25      2.07 o 
   7   2   2      228.30      240.59      3.33 o 
   8   2   2        3.72        3.73      1.21 o 
   9   2   2        3.91        1.68      1.39 o 
  10   2   2        1.80        0.52      0.97 o 
  11   2   2       22.48       15.45      9.67 o 
 -11   3   2       12.12        3.43      2.87 o 
 -10   3   2       95.33       94.37      3.91 o 
  -9   3   2        0.40        1.17      1.99 o 
  -8   3   2       60.56       52.40      3.37 o 
  -7   3   2      336.23      373.80      5.63 o 
  -6   3   2        2.42        2.19      1.27 o 
  -5   3   2        0.98        2.05      1.42 o 
  -4   3   2      194.88      200.79      3.88 o 
  -3   3   2      105.11       95.98      3.27 o 
  -2   3   2      276.62      271.01      4.36 o 
  -1   3   2      334.72      298.06      4.07 o 
   0   3   2      905.97      871.62     10.09 o 
   1   3   2     3014.43     2887.16     23.54 o 
   2   3   2        0.61       -0.22      0.87 o 
   3   3   2       14.46        9.29      0.58 o 
   4   3   2      238.91      297.66      7.75 o 
   5   3   2      560.02      580.56     11.26 o 
   6   3   2        4.81       -0.24      2.94 o 
   7   3   2        8.00        5.02      4.02 o 
   8   3   2      402.01      449.69     14.05 o 
   9   3   2        3.41        1.66      3.63 o 
  10   3   2       16.92        7.78      4.34 o 
  11   3   2        0.27       -0.12      2.71 o 
 -11   4   2       15.01        0.77      4.05 o 
 -10   4   2       15.46        4.97      2.88 o 
  -9   4   2       21.73       24.98      6.04 o 
  -8   4   2      111.27      104.69      6.93 o 
  -7   4   2        1.66        1.54      2.18 o 
  -6   4   2       16.09       13.26      2.07 o 
  -5   4   2        0.28        1.94      1.37 o 
  -4   4   2       19.50       19.44      2.33 o 
  -3   4   2      165.25      165.07      5.04 o 
  -2   4   2       66.75       72.78      3.09 o 
  -1   4   2       39.71       40.92      3.62 o 
   0   4   2      305.06      309.80      4.84 o 
   1   4   2      205.00      208.01      3.98 o 
   2   4   2       23.37       25.70      2.34 o 
   3   4   2     1012.83     1074.43     11.93 o 
   4   4   2        9.49        9.50      1.10 o 
   5   4   2       11.09        8.62      4.16 o 
   6   4   2        0.00       -2.10      3.86 o 
   7   4   2       15.52       16.22      5.27 o 
   8   4   2        7.93        4.27      4.71 o 
   9   4   2       14.51        7.79      5.38 o 
  10   4   2        8.04        2.45      4.11 o 
 -10   5   2       11.13        3.65      4.81 o 
  -9   5   2        0.00        0.43      1.27 o 
  -8   5   2       23.57       25.67      3.67 o 
  -7   5   2       23.91       23.40      3.46 o 
  -6   5   2       75.10       73.75      3.11 o 
  -5   5   2       11.78       12.45      2.00 o 
  -4   5   2        0.38       -0.86      1.54 o 
  -3   5   2      263.31      281.51      6.78 o 
  -2   5   2      496.14      511.51      7.31 o 
  -1   5   2      310.30      313.35      6.99 o 
   0   5   2      271.34      266.92      4.79 o 
   1   5   2      363.57      370.61      6.07 o 
   2   5   2      321.78      341.15      5.71 o 
   3   5   2       30.39       29.82      3.51 o 
   4   5   2       13.02        8.85      1.73 o 
   5   5   2      129.43      118.95      1.98 o 
   6   5   2       99.95      115.19      8.81 o 
   7   5   2       36.65       38.34      7.01 o 
   8   5   2       15.60       11.03      6.52 o 
   9   5   2        1.80       -2.28      5.08 o 
  10   5   2        1.38        0.14      4.18 o 
 -10   6   2        2.45        0.67      5.63 o 
  -9   6   2        5.55        1.44      4.73 o 
  -8   6   2       27.92       27.10      2.47 o 
  -7   6   2       10.27       11.28      4.21 o 
  -6   6   2       38.25       35.70      2.57 o 
  -5   6   2      573.49      603.91      9.07 o 
  -4   6   2        1.56        0.57      1.86 o 
  -3   6   2        0.60        0.03      2.14 o 
  -2   6   2       78.84       80.52      4.65 o 
  -1   6   2       16.50       13.82      2.85 o 
   0   6   2      145.32      159.50      4.77 o 
   1   6   2        0.64       -0.90      2.17 o 
   2   6   2      164.72      166.49      4.49 o 
   3   6   2       97.41      102.92      3.69 o 
   4   6   2       49.51       53.22      3.30 o 
   5   6   2        2.72        4.28      1.39 o 
   6   6   2        4.94        5.40      5.06 o 
   7   6   2       18.39       21.29      8.47 o 
   8   6   2        0.42        1.68      4.88 o 
   9   6   2       14.13       11.68      6.57 o 
  -9   7   2        6.60        1.83      5.84 o 
  -8   7   2        1.27        1.40      1.32 o 
  -7   7   2      133.10      116.58     11.09 o 
  -6   7   2        0.65        1.99      1.81 o 
  -5   7   2       53.70       51.31      6.81 o 
  -4   7   2       54.93       61.46      4.65 o 
  -3   7   2       33.26       34.72      8.78 o 
  -2   7   2       15.80       11.94      4.63 o 
  -1   7   2      113.89      126.12      5.03 o 
   0   7   2        7.33        3.79      2.91 o 
   1   7   2       10.40        7.29      3.03 o 
   2   7   2        2.30        3.25      2.75 o 
   3   7   2        0.18        0.64      1.98 o 
   4   7   2        6.69        7.11      3.61 o 
   5   7   2      240.50      257.86      6.78 o 
   6   7   2        0.01        0.79      1.07 o 
   7   7   2        1.30        4.20      7.10 o 
   8   7   2        6.91        4.21      6.52 o 
  -8   8   2        0.13       -0.83      5.21 o 
  -7   8   2        5.44        0.73      3.29 o 
  -6   8   2       28.29        6.70      6.51 o 
  -5   8   2       53.47       47.51      8.56 o 
  -4   8   2        8.15        3.51      3.29 o 
  -3   8   2        2.73        4.34      4.12 o 
  -2   8   2       81.13       90.69      5.36 o 
  -1   8   2       20.57       13.61      4.81 o 
   0   8   2       70.52       80.20      5.21 o 
   1   8   2        0.48        4.52      3.34 o 
   2   8   2       80.56       84.15      4.84 o 
   3   8   2        1.72        1.01      2.98 o 
   4   8   2       42.05       40.14      4.98 o 
   5   8   2       54.85       31.20     16.28 o 
   6   8   2       14.10        8.64      2.88 o 
   7   8   2        1.50        1.43      5.22 o 
  -6   9   2       10.29        1.42      2.16 o 
  -5   9   2        0.47       -0.30      1.96 o 
  -4   9   2       71.69       89.11      6.62 o 
  -3   9   2        3.33        0.71      3.34 o 
  -2   9   2        3.34        1.15      3.59 o 
  -1   9   2        5.67        4.15      3.32 o 
   0   9   2       17.38       11.41      3.86 o 
   1   9   2        0.34       -0.28      2.52 o 
   2   9   2       36.13       27.89      6.81 o 
   3   9   2       16.00        9.18      4.34 o 
   4   9   2       21.76       15.10      5.12 o 
   5   9   2       42.28       27.91      9.66 o 
   6   9   2        0.71       -6.14      7.09 o 
  -5  10   2        0.06        0.49      2.40 o 
  -4  10   2        9.56        2.50      3.87 o 
  -3  10   2        0.07        2.20      3.66 o 
  -2  10   2       16.52        8.11      5.16 o 
  -1  10   2        0.77        1.73      3.25 o 
   0  10   2        7.46        4.08      4.10 o 
   1  10   2        0.80        1.69      3.72 o 
   2  10   2       27.79       19.43      5.74 o 
   3  10   2        2.68        2.29      3.59 o 
   4  10   2        8.05        8.58      6.18 o 
 -11   0   3       46.09       48.05      4.50 o 
  -9   0   3      472.58      490.99     10.64 o 
  -7   0   3       57.94       68.03      4.05 o 
  -5   0   3     3574.78     3440.57     44.70 o 
  -3   0   3     1085.59      948.38     12.51 o 
  -1   0   3     6938.65     7362.60    166.95 o 
   1   0   3       43.74       48.18      4.61 o 
   3   0   3        0.88        2.58      1.58 o 
   5   0   3       94.94       93.75      3.26 o 
   7   0   3     1176.04     1157.32     17.27 o 
   9   0   3       13.11       14.01      8.56 o 
  11   0   3       43.87       48.32      3.60 o 
 -11   1   3       22.57       22.09      2.98 o 
 -10   1   3       16.65       13.78      2.54 o 
  -9   1   3       10.98       14.46      2.34 o 
  -8   1   3      113.38      120.04      4.14 o 
  -7   1   3      614.63      650.67      8.93 o 
  -6   1   3        4.91        4.96      1.73 o 
  -5   1   3      979.82      971.52     10.09 o 
  -4   1   3      491.86      472.31      5.63 o 
  -3   1   3     1409.04     1306.34     12.15 o 
  -2   1   3     1061.22      894.44      9.20 o 
  -1   1   3      981.35      880.41      7.24 o 
   0   1   3     3228.28     3048.34     33.06 o 
   1   1   3     1271.89     1115.59     13.84 o 
   2   1   3     1336.95     1231.67      9.04 o 
   3   1   3      146.44      138.33      2.37 o 
   4   1   3       39.73       43.34      1.51 o 
   5   1   3      257.44      257.72      4.11 o 
   6   1   3       26.31       32.18      1.80 o 
   7   1   3        6.02        3.92      1.41 o 
   8   1   3       50.62       62.75      3.48 o 
   9   1   3       28.99       29.41      3.85 o 
  10   1   3        9.92       -0.52      2.04 o 
  11   1   3       10.38        4.08      3.09 o 
 -11   2   3       28.26       24.04      3.49 o 
 -10   2   3       29.26       28.55      7.62 o 
  -9   2   3      480.80      500.10     13.11 o 
  -8   2   3       83.60       89.09      3.66 o 
  -7   2   3        3.74        2.96      1.88 o 
  -6   2   3      124.97      128.28      3.03 o 
  -5   2   3      632.83      658.70      7.88 o 
  -4   2   3       49.80       53.59      2.77 o 
  -3   2   3       15.76       12.70      1.66 o 
  -2   2   3     4772.79     4327.77     44.46 o 
  -1   2   3     3029.47     2833.39     29.69 o 
   0   2   3     6312.50     6325.94    221.53 o 
   1   2   3       89.68       75.16      1.78 o 
   2   2   3       51.24       43.11      0.98 o 
   3   2   3       16.33       16.34      3.67 o 
   4   2   3      848.58      884.85     13.29 o 
   5   2   3      263.39      271.50      8.10 o 
   6   2   3      463.22      447.51      9.27 o 
   7   2   3      422.85      412.98     11.95 o 
   8   2   3       68.16       73.65      2.83 o 
   9   2   3        0.00       -0.32      0.66 o 
  10   2   3        2.88        2.11      0.96 o 
  11   2   3        5.95        3.56      3.51 o 
 -11   3   3        6.83        3.65      2.12 o 
 -10   3   3        6.27        4.13      2.29 o 
  -9   3   3       20.26       18.05      2.11 o 
  -8   3   3       21.67       22.08      2.51 o 
  -7   3   3      140.15      144.78      3.80 o 
  -6   3   3      166.71      161.17      3.36 o 
  -5   3   3        3.50        3.09      2.17 o 
  -4   3   3      162.10      160.20      3.67 o 
  -3   3   3     1035.09     1016.75     11.18 o 
  -2   3   3      350.13      347.81      5.08 o 
  -1   3   3       42.01       42.35      2.46 o 
   0   3   3      403.45      423.19      5.55 o 
   1   3   3      291.15      305.47      4.13 o 
   2   3   3     1059.17     1044.31      9.15 o 
   3   3   3      292.66      309.15      7.43 o 
   4   3   3      381.28      386.24      8.91 o 
   5   3   3        5.14        6.86      3.64 o 
   6   3   3       53.49       57.66      6.80 o 
   7   3   3        0.01       -2.13      3.94 o 
   8   3   3       10.24       12.87      4.57 o 
   9   3   3       10.08       10.09      4.47 o 
  10   3   3        3.57        0.34      3.34 o 
 -11   4   3       26.46       16.02      8.09 o 
 -10   4   3        0.53       -1.07      1.46 o 
  -9   4   3        7.75        4.57      2.20 o 
  -8   4   3       36.32       40.31      3.33 o 
  -7   4   3        0.35        0.41      2.21 o 
  -6   4   3      156.63      157.05      4.49 o 
  -5   4   3      528.72      533.19     10.48 o 
  -4   4   3      269.37      282.31      6.66 o 
  -3   4   3      275.92      250.84      4.02 o 
  -2   4   3      177.42      175.54      4.09 o 
  -1   4   3      181.25      186.04      4.40 o 
   0   4   3       42.51       39.71      2.28 o 
   1   4   3        1.48        0.66      1.46 o 
   2   4   3      486.41      467.47      5.99 o 
   3   4   3       41.14       52.48      2.43 o 
   4   4   3       19.77       23.31      4.08 o 
   5   4   3       84.43       88.88      6.39 o 
   6   4   3       16.13       15.45      5.03 o 
   7   4   3       32.78       24.02      5.65 o 
   8   4   3       96.07      109.55      7.61 o 
   9   4   3        0.85        3.67      4.83 o 
  10   4   3       21.81        8.77      6.65 o 
 -10   5   3       10.38        4.87      8.15 o 
  -9   5   3       18.07       16.49      7.60 o 
  -8   5   3       21.26       19.70      3.04 o 
  -7   5   3      223.75      223.87      7.94 o 
  -6   5   3      150.90      154.78      4.56 o 
  -5   5   3      200.97      205.08      6.55 o 
  -4   5   3       64.70       57.83      2.89 o 
  -3   5   3      127.17      142.86      4.74 o 
  -2   5   3       73.16       71.08      3.42 o 
  -1   5   3        4.60        4.49      1.98 o 
   0   5   3      293.87      282.19      5.47 o 
   1   5   3        6.21        4.99      2.17 o 
   2   5   3      298.98      289.47      5.14 o 
   3   5   3       40.14       34.70      2.15 o 
   4   5   3      270.20      283.66      9.31 o 
   5   5   3       12.68       11.69      5.41 o 
   6   5   3       53.93       56.21      6.94 o 
   7   5   3        4.49        5.76      4.90 o 
   8   5   3        8.40        4.42      5.53 o 
   9   5   3        0.04        0.04      3.87 o 
  10   5   3        2.35        2.10      4.59 o 
 -10   6   3        1.25       -0.20      4.32 o 
  -9   6   3        0.53        1.08      1.55 o 
  -8   6   3        0.86        0.81      1.52 o 
  -7   6   3        0.34        1.01      2.15 o 
  -6   6   3       25.19       22.60      2.69 o 
  -5   6   3       10.60       12.72      3.07 o 
  -4   6   3       17.32       13.98      2.56 o 
  -3   6   3        0.10        1.27      2.22 o 
  -2   6   3       69.98       75.89      4.56 o 
  -1   6   3       68.67       68.18     11.48 o 
   0   6   3       77.99       78.54      3.59 o 
   1   6   3       46.38       57.35      3.70 o 
   2   6   3      108.67      124.88      4.02 o 
   3   6   3       39.55       38.58      2.91 o 
   4   6   3       47.69       50.55      2.77 o 
   5   6   3      154.33      166.61      8.24 o 
   6   6   3      130.09      134.50      9.10 o 
   7   6   3        8.09        4.95      5.93 o 
   8   6   3        2.21        6.76      5.85 o 
   9   6   3        0.14        3.98      5.58 o 
  -9   7   3        1.99       -0.67      4.68 o 
  -8   7   3        3.98        1.50      1.69 o 
  -7   7   3        0.74       -1.14      2.40 o 
  -6   7   3        0.88        0.96      1.84 o 
  -5   7   3        0.13        0.62      1.78 o 
  -4   7   3      138.82      148.62      4.82 o 
  -3   7   3        0.27        1.38      3.31 o 
  -2   7   3      110.83      104.66      5.11 o 
  -1   7   3        0.63        1.99      2.57 o 
   0   7   3       24.21       19.51      5.85 o 
   1   7   3        1.44        0.74      2.18 o 
   2   7   3      117.59      116.52      6.64 o 
   3   7   3       82.17       86.48      4.16 o 
   4   7   3        2.11        3.76      2.95 o 
   5   7   3        5.18        4.45      0.93 o 
   6   7   3        4.87        3.85      5.53 o 
   7   7   3        1.84       -1.69      5.09 o 
   8   7   3        1.87        1.60      5.64 o 
  -8   8   3        2.32        0.66      7.63 o 
  -7   8   3        0.71        0.54      1.58 o 
  -6   8   3        3.33        0.69      1.61 o 
  -5   8   3        0.06        2.32      2.19 o 
  -4   8   3        8.44        6.51      4.18 o 
  -3   8   3       19.93       13.58      4.24 o 
  -2   8   3       40.70       34.93     10.68 o 
  -1   8   3       57.16       42.98     10.27 o 
   0   8   3        8.56        6.75      3.23 o 
   1   8   3        0.25        0.25      2.57 o 
   2   8   3       65.30       63.20      4.57 o 
   3   8   3       50.64       55.08      3.93 o 
   4   8   3       11.18       13.87      2.95 o 
   5   8   3       41.46       34.70      4.99 o 
   6   8   3        9.53        3.33      6.26 o 
   7   8   3        0.39        0.81      5.68 o 
  -6   9   3       11.67        5.59      5.27 o 
  -5   9   3        2.76        1.29      2.44 o 
  -4   9   3        0.39        2.09      4.34 o 
  -3   9   3        0.77        0.29      2.69 o 
  -2   9   3        7.11        4.07      3.56 o 
  -1   9   3        9.41        6.19      3.45 o 
   0   9   3        7.80        4.48      3.37 o 
   1   9   3        0.13        2.87      3.13 o 
   2   9   3        5.18        2.25      2.91 o 
   3   9   3        0.35       -0.83      2.90 o 
   4   9   3        0.18       -0.46      2.72 o 
   5   9   3        0.70        0.88      1.29 o 
   6   9   3       10.47       13.31      7.43 o 
  -4  10   3        5.28        0.70      3.75 o 
  -3  10   3        4.47        1.99      3.73 o 
  -2  10   3        2.20       -0.76      3.15 o 
  -1  10   3       21.15       22.22      8.09 o 
   0  10   3        4.31        3.90      3.46 o 
   1  10   3        2.05       -0.64      2.62 o 
   2  10   3        1.11        3.93      3.65 o 
   3  10   3       13.82       10.88      4.66 o 
   4  10   3       10.53        6.37      4.78 o 
 -12   0   4        8.55        7.07      3.56 o 
 -10   0   4      322.88      332.96      9.20 o 
  -8   0   4       16.77       17.32      3.52 o 
  -6   0   4      365.05      398.54      8.77 o 
  -4   0   4       80.76       65.97      3.16 o 
  -2   0   4    15663.60    17383.79    249.85 o 
   0   0   4     5102.05     5276.33     52.84 o 
   2   0   4     1047.05      990.82     14.81 o 
   4   0   4        1.32       -0.10      1.28 o 
   6   0   4      409.79      431.20      9.85 o 
   8   0   4       47.32       51.44      3.66 o 
  10   0   4       28.17       15.52     10.81 o 
 -11   1   4        2.93        4.54      2.41 o 
 -10   1   4       10.42        8.33      2.75 o 
  -9   1   4       57.85       67.77      3.32 o 
  -8   1   4        7.71       10.92      2.32 o 
  -7   1   4       26.03       26.72      2.61 o 
  -6   1   4        0.80        1.72      1.54 o 
  -5   1   4      520.39      493.19      6.30 o 
  -4   1   4      344.34      293.69      4.71 o 
  -3   1   4      680.74      615.69      7.20 o 
  -2   1   4      502.31      458.73      5.86 o 
  -1   1   4     2021.21     1729.63     15.51 o 
   0   1   4    10548.97    11465.63    193.24 o 
   1   1   4        0.01        0.73      0.98 o 
   2   1   4       73.99       73.13      1.77 o 
   3   1   4      302.76      304.17      4.83 o 
   4   1   4       19.19       27.13      1.98 o 
   5   1   4       16.59       13.70      1.79 o 
   6   1   4       61.45       57.23      2.12 o 
   7   1   4        0.97        0.59      1.08 o 
   8   1   4      100.93       99.38      2.95 o 
   9   1   4        4.58        2.14      1.19 o 
  10   1   4       32.79       25.00      3.90 o 
  11   1   4       23.16       19.33      7.24 o 
 -11   2   4        5.51        1.85      1.92 o 
 -10   2   4       17.20       15.71      3.49 o 
  -9   2   4       13.89       16.40      3.11 o 
  -8   2   4       24.23       17.88      3.69 o 
  -7   2   4       12.32       12.93      2.59 o 
  -6   2   4        2.42        1.70      1.50 o 
  -5   2   4      818.11      813.86      9.26 o 
  -4   2   4        0.02        1.63      1.49 o 
  -3   2   4       71.42       65.23      2.26 o 
  -2   2   4       69.56       65.20      2.73 o 
  -1   2   4       13.83       14.57      1.38 o 
   0   2   4     4446.74     4176.98     40.60 o 
   1   2   4       10.22        9.66      1.08 o 
   2   2   4      194.17      185.04      3.60 o 
   3   2   4      164.30      164.77      5.05 o 
   4   2   4      257.22      258.09      6.77 o 
   5   2   4       48.91       48.57      4.30 o 
   6   2   4       58.75       63.89      4.98 o 
   7   2   4        7.22        5.77      4.64 o 
   8   2   4      306.04      314.13      9.37 o 
   9   2   4       21.31       17.66      5.43 o 
  10   2   4        0.21       -2.35      3.54 o 
  11   2   4        0.67        0.66      4.02 o 
 -11   3   4        1.58        1.15      2.04 o 
 -10   3   4        7.29        3.04      2.21 o 
  -9   3   4       74.55       78.69      3.75 o 
  -8   3   4      108.14      110.02      3.48 o 
  -7   3   4       95.27      103.29      3.72 o 
  -6   3   4        9.83        8.02      1.75 o 
  -5   3   4       10.89       13.54      2.23 o 
  -4   3   4      110.39      109.77      3.75 o 
  -3   3   4      896.45      817.65      9.53 o 
  -2   3   4      848.07      833.33      8.13 o 
  -1   3   4       78.74       84.39      2.70 o 
   0   3   4       81.27       82.23      2.92 o 
   1   3   4      913.92      909.09      9.56 o 
   2   3   4        4.71        1.96      0.96 o 
   3   3   4     1350.81     1429.86     17.99 o 
   4   3   4       39.78       44.00      4.45 o 
   5   3   4      124.61      134.81      8.68 o 
   6   3   4       19.74       15.93      4.45 o 
   7   3   4       24.76       25.57      5.13 o 
   8   3   4        2.98        5.43      4.03 o 
   9   3   4       21.48       16.83      6.74 o 
  10   3   4        0.20       -1.58      4.54 o 
 -11   4   4        4.79        3.05      4.31 o 
 -10   4   4        8.91        7.05      6.81 o 
  -9   4   4       63.32       55.41      4.09 o 
  -8   4   4       17.47       11.35      2.64 o 
  -7   4   4       70.22       67.09      3.79 o 
  -6   4   4        5.80        3.73      2.70 o 
  -5   4   4        1.19        1.69      1.86 o 
  -4   4   4       80.30       60.34      3.20 o 
  -3   4   4      103.60       99.97      3.56 o 
  -2   4   4       59.60       81.75      3.11 o 
  -1   4   4      243.63      206.45      4.36 o 
   0   4   4       26.72       20.46      1.92 o 
   1   4   4      417.81      408.56      5.51 o 
   2   4   4      613.72      613.39      7.61 o 
   3   4   4      174.04      172.58      2.75 o 
   4   4   4       63.44       62.59      5.10 o 
   5   4   4       12.98        5.33      4.84 o 
   6   4   4       65.40       64.59      6.47 o 
   7   4   4        5.27        4.15      4.38 o 
   8   4   4       25.92       19.43      8.11 o 
   9   4   4        0.19       -0.69      3.67 o 
  10   4   4        9.75        3.60      4.78 o 
 -10   5   4        0.03        0.39      1.59 o 
  -9   5   4        9.70        5.15      2.40 o 
  -8   5   4       80.50       90.76      4.88 o 
  -7   5   4        0.09       -0.09      1.55 o 
  -6   5   4       20.15       16.47      3.05 o 
  -5   5   4      299.18      306.37      8.05 o 
  -4   5   4        6.50       13.11      2.43 o 
  -3   5   4       25.93       34.53      3.16 o 
  -2   5   4       16.97       21.46      3.11 o 
  -1   5   4      228.60      214.03      4.84 o 
   0   5   4      164.38      159.47      4.45 o 
   1   5   4       90.37       84.32      3.33 o 
   2   5   4      106.55      116.28      3.60 o 
   3   5   4      156.06      166.90      3.26 o 
   4   5   4        4.71        5.62      1.91 o 
   5   5   4        3.57        6.16      4.24 o 
   6   5   4       39.07       25.55      6.13 o 
   7   5   4        0.77        0.14      4.37 o 
   8   5   4       15.06       11.95      6.74 o 
   9   5   4        9.43        4.42      6.36 o 
 -10   6   4        2.50        2.47      4.99 o 
  -9   6   4        1.59        2.51      2.42 o 
  -8   6   4        9.74        1.89      2.49 o 
  -7   6   4       39.37       34.28      5.28 o 
  -6   6   4      126.68      135.32      4.36 o 
  -5   6   4        1.83        3.56      2.65 o 
  -4   6   4       27.85       23.25      3.71 o 
  -3   6   4       41.98       50.10      3.81 o 
  -2   6   4        4.63        4.52      2.94 o 
  -1   6   4        3.45        3.33      2.35 o 
   0   6   4        0.01       -1.00      2.24 o 
   1   6   4      104.55      110.85      4.58 o 
   2   6   4      244.06      261.23      5.18 o 
   3   6   4      159.66      155.44      4.01 o 
   4   6   4       71.72       84.73      3.56 o 
   5   6   4       21.31       26.96      6.70 o 
   6   6   4       36.42       31.89      6.72 o 
   7   6   4        3.68       -0.05      3.82 o 
   8   6   4       12.19        8.03      8.07 o 
   9   6   4        1.33       -2.92      6.37 o 
  -9   7   4        8.44        4.08      6.84 o 
  -8   7   4       17.12        8.37      3.64 o 
  -7   7   4        0.49        0.01      1.93 o 
  -6   7   4       12.35        8.31      2.73 o 
  -5   7   4       93.12       88.49      4.24 o 
  -4   7   4       19.09       20.86      2.97 o 
  -3   7   4        6.30        8.44      3.66 o 
  -2   7   4        5.65        4.51      2.99 o 
  -1   7   4       57.48       70.64     10.79 o 
   0   7   4        1.83        2.61      2.85 o 
   1   7   4       16.41       12.06      3.69 o 
   2   7   4      110.16      117.08      4.78 o 
   3   7   4       18.03       13.04      2.97 o 
   4   7   4        6.35        8.68      2.71 o 
   5   7   4        1.10        1.30      1.25 o 
   6   7   4        0.74        3.06      4.97 o 
   7   7   4        0.05       -0.55      4.61 o 
   8   7   4        4.67        2.11      7.76 o 
  -8   8   4       15.21        4.63      2.61 o 
  -7   8   4        0.15        1.74      2.72 o 
  -6   8   4        0.85        0.29      1.87 o 
  -5   8   4        8.89        4.70      2.55 o 
  -4   8   4       65.85       71.92      6.25 o 
  -3   8   4       29.61       30.77      9.43 o 
  -2   8   4        4.76        2.43      3.04 o 
  -1   8   4       10.02       10.54      4.13 o 
   0   8   4        2.80        3.44      3.06 o 
   1   8   4       16.41       16.82      3.26 o 
   2   8   4       16.10       12.64      3.32 o 
   3   8   4       11.18       10.75      3.82 o 
   4   8   4        0.47       -0.94      2.50 o 
   5   8   4        5.17        3.52      1.53 o 
   6   8   4       21.96       27.65      9.00 o 
   7   8   4        0.29        2.00      5.94 o 
  -6   9   4        0.06        1.69      2.46 o 
  -5   9   4        3.51        2.97      2.77 o 
  -4   9   4       56.31       48.88     16.19 o 
  -3   9   4        0.65        0.65      3.03 o 
  -2   9   4       48.55       43.38     11.91 o 
  -1   9   4       11.86        8.03      3.95 o 
   0   9   4       12.55        8.94      3.48 o 
   1   9   4        3.98        2.76      2.96 o 
   2   9   4        0.90        1.30      2.70 o 
   3   9   4       12.05        6.53      3.55 o 
   4   9   4        7.13        1.57      3.59 o 
   5   9   4        0.36        4.33      5.77 o 
   6   9   4        2.28        6.91      8.71 o 
  -4  10   4        5.07        4.87      3.27 o 
  -3  10   4        0.83       -2.30      3.63 o 
  -2  10   4       15.40       10.62      4.65 o 
  -1  10   4        3.57        1.51      4.15 o 
   0  10   4        1.59       -1.48      3.00 o 
   1  10   4        1.64       -1.04      2.65 o 
   2  10   4        5.60        2.78      3.70 o 
   3  10   4        1.18        3.46      3.05 o 
   4  10   4        0.22        0.92      2.38 o 
 -11   0   5       37.54       25.10      5.62 o 
  -9   0   5       11.03        8.57      3.32 o 
  -7   0   5        1.98       -0.44      2.22 o 
  -5   0   5      528.07      563.19      9.58 o 
  -3   0   5      818.55      758.84     10.96 o 
  -1   0   5     2274.20     1946.80     24.42 o 
   1   0   5     2728.10     2572.42     32.17 o 
   3   0   5       75.94       75.43      4.04 o 
   5   0   5      505.08      530.69      9.97 o 
   7   0   5      160.31      152.37      4.86 o 
   9   0   5        9.00        4.75      3.22 o 
  11   0   5       13.26       18.04     16.10 o 
 -11   1   5        4.56        5.46      2.67 o 
 -10   1   5        1.07        1.08      2.01 o 
  -9   1   5       73.82       77.74      4.02 o 
  -8   1   5       73.36       69.26      3.83 o 
  -7   1   5        1.54        2.00      1.98 o 
  -6   1   5        9.10       10.12      2.32 o 
  -5   1   5      465.96      482.39      6.17 o 
  -4   1   5      377.37      361.41      5.23 o 
  -3   1   5       17.53       15.81      1.97 o 
  -2   1   5     2496.69     2326.52     20.81 o 
  -1   1   5     2432.46     2206.17     20.00 o 
   0   1   5        0.67        2.11      1.08 o 
   1   1   5      243.91      219.13      4.33 o 
   2   1   5       11.43       10.42      1.27 o 
   3   1   5      650.39      638.81      6.37 o 
   4   1   5       71.93       72.47      2.31 o 
   5   1   5       45.33       55.25      2.64 o 
   6   1   5      262.67      253.57      5.05 o 
   7   1   5       25.39       24.75      1.91 o 
   8   1   5      120.58      127.23      2.77 o 
   9   1   5        0.51        1.93      1.23 o 
  10   1   5       25.00       22.03      6.02 o 
 -11   2   5        3.10        1.29      2.08 o 
 -10   2   5       98.56      100.19      4.71 o 
  -9   2   5      242.76      225.87      7.98 o 
  -8   2   5       13.28       15.46      2.73 o 
  -7   2   5       45.97       46.41      2.86 o 
  -6   2   5      229.17      249.37      4.96 o 
  -5   2   5       13.60       12.05      2.29 o 
  -4   2   5      109.99      118.52      4.26 o 
  -3   2   5       33.42       39.22      2.42 o 
  -2   2   5      259.31      237.79      4.20 o 
  -1   2   5      721.18      692.25     12.02 o 
   0   2   5      955.93      861.66     11.47 o 
   1   2   5      117.08      113.01      2.12 o 
   2   2   5       29.08       26.94      1.10 o 
   3   2   5     1654.76     1815.66     27.03 o 
   4   2   5       16.10       24.41      3.77 o 
   5   2   5        0.84       -0.12      2.69 o 
   6   2   5       28.87       34.20      5.38 o 
   7   2   5       70.51       66.90      5.44 o 
   8   2   5        3.47        1.45      3.14 o 
   9   2   5        0.57       -0.89      3.77 o 
  10   2   5        0.42        2.11      3.42 o 
 -11   3   5        0.26       -0.40      1.94 o 
 -10   3   5        5.46        6.99      2.41 o 
  -9   3   5        8.12        5.97      2.10 o 
  -8   3   5      162.33      183.26      4.79 o 
  -7   3   5        2.86        5.06      2.63 o 
  -6   3   5        8.12        8.63      1.95 o 
  -5   3   5      232.45      224.19      4.98 o 
  -4   3   5       70.12       65.21      3.23 o 
  -3   3   5       23.72       27.95      2.20 o 
  -2   3   5       27.14       33.61      1.63 o 
  -1   3   5        1.74        2.18      1.48 o 
   0   3   5      183.15      162.68      3.63 o 
   1   3   5      456.99      456.26      5.74 o 
   2   3   5      264.46      247.02      3.34 o 
   3   3   5       56.13       58.60      1.53 o 
   4   3   5        2.90        7.18      3.61 o 
   5   3   5        2.03        1.09      3.18 o 
   6   3   5       30.49       35.30      5.71 o 
   7   3   5        5.24        3.13      4.66 o 
   8   3   5       10.02       10.40      4.39 o 
   9   3   5       11.09        4.99      4.25 o 
  10   3   5        5.24        4.81      4.12 o 
 -11   4   5        2.06        1.42      3.16 o 
 -10   4   5        6.53        1.87      2.33 o 
  -9   4   5      110.47      106.02      4.77 o 
  -8   4   5       28.03       24.11      3.13 o 
  -7   4   5      228.14      224.57      8.23 o 
  -6   4   5      108.80      106.35      4.25 o 
  -5   4   5       35.61       39.79      3.23 o 
  -4   4   5       43.19       43.93      3.08 o 
  -3   4   5      263.60      258.37      4.02 o 
  -2   4   5       59.35       63.53      2.38 o 
  -1   4   5      217.11      207.36      3.93 o 
   0   4   5       93.75      101.06      3.97 o 
   1   4   5      442.48      449.96      5.98 o 
   2   4   5       17.50       17.66      2.05 o 
   3   4   5       66.65       59.46      4.03 o 
   4   4   5        6.10        4.61      3.59 o 
   5   4   5       12.47       13.69      5.47 o 
   6   4   5        0.09        4.11      4.51 o 
   7   4   5       32.44       34.45      6.40 o 
   8   4   5        0.20        2.04      4.35 o 
   9   4   5       11.71       12.33      5.51 o 
  10   4   5        4.33        4.68      6.11 o 
 -10   5   5        0.02        0.00      2.57 o 
  -9   5   5       22.16        5.23      6.49 o 
  -8   5   5        6.05        2.98      2.22 o 
  -7   5   5        3.91        2.95      2.35 o 
  -6   5   5        1.10       -0.75      1.95 o 
  -5   5   5      173.60      166.51      4.79 o 
  -4   5   5        8.41        8.22      2.33 o 
  -3   5   5       66.00       58.36      2.70 o 
  -2   5   5       25.63       28.60      3.10 o 
  -1   5   5      643.77      697.40      8.78 o 
   0   5   5        0.65       -0.32      1.58 o 
   1   5   5      113.17      117.22      3.70 o 
   2   5   5       28.46       26.02      2.18 o 
   3   5   5       87.74       90.09      2.60 o 
   4   5   5      153.33      168.68      7.55 o 
   5   5   5       20.29       24.37      5.31 o 
   6   5   5       28.70       21.25      6.10 o 
   7   5   5        1.31       -1.42      4.45 o 
   8   5   5       52.73       51.06     17.01 o 
   9   5   5        0.02       -0.07      3.52 o 
 -10   6   5       10.25       14.07      9.20 o 
  -9   6   5        2.27        1.01      1.94 o 
  -8   6   5       14.82        8.05      3.26 o 
  -7   6   5      184.37      183.17      7.34 o 
  -6   6   5       20.39       16.09      2.84 o 
  -5   6   5        9.79       13.61      3.10 o 
  -4   6   5       11.67       17.18      2.58 o 
  -3   6   5        0.22       -1.84      2.75 o 
  -2   6   5        0.41        0.86      2.12 o 
  -1   6   5      117.55      132.60      4.42 o 
   0   6   5       96.24      109.59      4.15 o 
   1   6   5       30.34       38.35      3.43 o 
   2   6   5      310.58      319.05      5.67 o 
   3   6   5        0.03        0.58      1.36 o 
   4   6   5        4.67        5.73      1.62 o 
   5   6   5       21.69       18.22      5.89 o 
   6   6   5        1.34       -1.89      4.82 o 
   7   6   5        3.50        3.48      5.35 o 
   8   6   5        2.15       -3.71      6.24 o 
   9   6   5        0.03       -2.25      5.66 o 
  -9   7   5        3.42        3.66      4.07 o 
  -8   7   5        5.90        4.13      2.42 o 
  -7   7   5        0.19        0.76      2.04 o 
  -6   7   5        2.15       -0.09      1.89 o 
  -5   7   5        0.10        1.06      2.25 o 
  -4   7   5       61.11       63.92      6.23 o 
  -3   7   5        1.98        2.69      3.61 o 
  -2   7   5       21.78       19.71      4.05 o 
  -1   7   5        2.23        2.72      3.09 o 
   0   7   5       95.03      102.67      4.72 o 
   1   7   5        8.33        6.54      2.69 o 
   2   7   5      165.70      192.39      5.47 o 
   3   7   5        0.34       -0.42      1.77 o 
   4   7   5        5.64        6.01      1.58 o 
   5   7   5       20.85        9.34      6.41 o 
   6   7   5       72.46       59.46     13.35 o 
   7   7   5        0.02       -1.42      5.21 o 
   8   7   5        2.60       -3.55      6.94 o 
  -8   8   5        9.13        7.15      4.12 o 
  -7   8   5        0.44        2.00      2.35 o 
  -6   8   5       14.22       10.66      5.73 o 
  -5   8   5       24.19       16.27      3.90 o 
  -4   8   5        1.71        3.29      2.94 o 
  -3   8   5       34.24       25.42      9.23 o 
  -2   8   5       14.70        9.67      4.32 o 
  -1   8   5        0.76        1.28      3.00 o 
   0   8   5        0.43        0.03      2.40 o 
   1   8   5       49.08       71.13      4.48 o 
   2   8   5       51.85       55.59      3.98 o 
   3   8   5        0.33        1.47      2.02 o 
   4   8   5       68.56       72.81      3.39 o 
   5   8   5        0.55        0.51      0.83 o 
   6   8   5        0.60       -2.71      5.87 o 
   7   8   5        0.13        4.67      7.58 o 
  -6   9   5        2.51        2.75      2.58 o 
  -5   9   5        5.80        1.98      2.85 o 
  -4   9   5       81.39      101.15      5.38 o 
  -3   9   5       19.36        6.08      4.25 o 
  -2   9   5        5.49        7.96      3.78 o 
  -1   9   5        4.77        4.03      3.39 o 
   0   9   5       11.84        6.74      3.79 o 
   1   9   5        0.12       -0.48      2.25 o 
   2   9   5       16.47        7.08      3.11 o 
   3   9   5        0.26       -1.34      2.22 o 
   4   9   5       12.37       10.43      4.19 o 
   5   9   5        0.27        0.21      5.24 o 
  -4  10   5       15.18        8.40      3.77 o 
  -3  10   5        4.76        4.47      4.99 o 
  -2  10   5        0.00       -0.54      3.28 o 
  -1  10   5        1.20       -2.70      3.97 o 
   0  10   5        0.27        2.44      3.51 o 
   1  10   5       38.39       28.91      9.23 o 
   2  10   5        0.74       -1.46      3.82 o 
   3  10   5       11.65        7.72      4.37 o 
 -10   0   6      134.19      133.97     10.61 o 
  -8   0   6      277.23      259.34     13.80 o 
  -6   0   6       85.28       87.13      4.51 o 
  -4   0   6     1462.60     1445.03     21.13 o 
  -2   0   6     1472.75     1435.39     18.92 o 
   0   0   6     4869.59     4462.09     44.28 o 
   2   0   6     4311.97     4336.01     47.77 o 
   4   0   6       75.51       75.08      5.76 o 
   6   0   6     1206.49     1280.23     17.20 o 
   8   0   6        0.13        0.08      1.53 o 
  10   0   6       36.68       39.68      5.02 o 
 -11   1   6        0.00       -0.54      2.56 o 
 -10   1   6       17.77       15.31      3.10 o 
  -9   1   6        8.21       10.66      2.90 o 
  -8   1   6       81.77       75.45      3.93 o 
  -7   1   6       68.28       77.86      3.43 o 
  -6   1   6       61.37       69.89      3.30 o 
  -5   1   6      966.01      940.63     10.31 o 
  -4   1   6        0.37       -0.88      1.58 o 
  -3   1   6      441.80      406.48      5.27 o 
  -2   1   6      605.90      560.94      6.42 o 
  -1   1   6     1410.01     1311.57     11.43 o 
   0   1   6     1260.74     1220.89     13.85 o 
   1   1   6     1790.62     1714.64     13.29 o 
   2   1   6        7.15        5.88      1.83 o 
   3   1   6      285.65      297.37      4.30 o 
   4   1   6      144.23      146.10      2.95 o 
   5   1   6       39.86       37.35      2.65 o 
   6   1   6      198.14      201.56      3.92 o 
   7   1   6       20.92       20.36      1.89 o 
   8   1   6       96.36      111.26      3.93 o 
   9   1   6       12.03        8.30      2.42 o 
  10   1   6        0.45        0.03      2.76 o 
 -11   2   6        1.36        1.72      2.36 o 
 -10   2   6       37.55       43.14      3.41 o 
  -9   2   6        9.67        9.05      2.72 o 
  -8   2   6      232.71      237.25      5.50 o 
  -7   2   6      136.99      145.44      4.68 o 
  -6   2   6      158.00      168.32      4.35 o 
  -5   2   6       60.51       56.29      3.07 o 
  -4   2   6      242.40      220.48      4.41 o 
  -3   2   6      370.27      365.81      4.44 o 
  -2   2   6     1331.69     1249.03     11.82 o 
  -1   2   6      378.58      359.52      5.24 o 
   0   2   6      843.14      827.18      8.79 o 
   1   2   6        4.50        5.87      1.35 o 
   2   2   6      523.87      499.99      4.99 o 
   3   2   6      409.49      408.44      4.20 o 
   4   2   6      482.91      473.90      4.43 o 
   5   2   6      144.17      146.15      6.23 o 
   6   2   6       85.40       90.30      6.10 o 
   7   2   6        2.38        4.87      3.72 o 
   8   2   6       62.43       82.80      5.70 o 
   9   2   6        2.90        5.39      3.70 o 
  10   2   6        8.33        4.17      5.11 o 
 -11   3   6       20.92       13.72      6.50 o 
 -10   3   6        7.54        4.22      2.26 o 
  -9   3   6       59.27       57.84      4.06 o 
  -8   3   6        7.38        7.89      2.36 o 
  -7   3   6       54.31       59.80      3.65 o 
  -6   3   6       14.48       14.63      2.37 o 
  -5   3   6      183.03      194.36      4.10 o 
  -4   3   6       18.91       27.65      3.07 o 
  -3   3   6       37.75       36.59      2.37 o 
  -2   3   6      453.70      436.20      5.33 o 
  -1   3   6      901.65      928.39      8.94 o 
   0   3   6      748.33      738.52      8.89 o 
   1   3   6      111.93      126.70      2.71 o 
   2   3   6       33.61       32.56      1.56 o 
   3   3   6      147.81      160.75      2.87 o 
   4   3   6       80.20       77.56      5.13 o 
   5   3   6      351.76      367.62     10.07 o 
   6   3   6        0.69        4.86      4.84 o 
   7   3   6       37.71       37.15      5.92 o 
   8   3   6        3.35        4.52      4.13 o 
   9   3   6        1.87        3.40      4.15 o 
  10   3   6        8.52        1.36      4.68 o 
 -11   4   6        0.01       -0.13      2.26 o 
 -10   4   6        0.23       -2.73      2.83 o 
  -9   4   6        0.99        2.71      2.53 o 
  -8   4   6       94.08       93.08      5.37 o 
  -7   4   6       49.88       53.40      3.84 o 
  -6   4   6      200.89      209.56      6.94 o 
  -5   4   6       32.34       33.35      3.12 o 
  -4   4   6       38.24       43.20      2.85 o 
  -3   4   6      246.26      282.83      5.03 o 
  -2   4   6      230.15      243.52      4.65 o 
  -1   4   6       13.16       15.29      1.83 o 
   0   4   6      330.50      362.24      6.36 o 
   1   4   6      354.88      358.57      6.11 o 
   2   4   6        0.95        1.06      1.03 o 
   3   4   6      448.18      452.70      6.72 o 
   4   4   6      111.94      117.59      6.85 o 
   5   4   6       44.13       48.86      6.33 o 
   6   4   6      220.65      241.86     11.11 o 
   7   4   6       11.06        9.30      5.52 o 
   8   4   6        9.55        8.52      5.55 o 
   9   4   6       13.05        9.33      5.40 o 
 -10   5   6       11.11        2.22      3.93 o 
  -9   5   6        3.95        2.84      2.48 o 
  -8   5   6       41.46       37.72      8.90 o 
  -7   5   6       16.35       17.92      4.16 o 
  -6   5   6        0.03       -0.02      2.37 o 
  -5   5   6       82.53       93.49      4.16 o 
  -4   5   6        3.53        5.33      2.15 o 
  -3   5   6        8.99        9.34      2.11 o 
  -2   5   6       42.36       46.75      3.10 o 
  -1   5   6      649.20      668.98      8.50 o 
   0   5   6       20.68       15.75      2.55 o 
   1   5   6      133.36      147.65      5.01 o 
   2   5   6      119.98      112.36      3.08 o 
   3   5   6       16.29       15.16      1.52 o 
   4   5   6       11.42        9.81      4.61 o 
   5   5   6       53.31       51.27      6.21 o 
   6   5   6        5.58        2.95      4.73 o 
   7   5   6       27.22       19.18      8.39 o 
   8   5   6       29.56       10.38      8.00 o 
   9   5   6        5.65        4.50      5.41 o 
  -9   6   6        0.86       -1.11      2.48 o 
  -8   6   6       50.90       44.09      7.77 o 
  -7   6   6       48.42       41.10      7.02 o 
  -6   6   6      141.86      144.69      5.26 o 
  -5   6   6       64.74       65.07      4.07 o 
  -4   6   6       26.16       25.30      3.18 o 
  -3   6   6       28.40       28.16      3.46 o 
  -2   6   6       94.70      101.02      4.25 o 
  -1   6   6        6.60        9.81      2.78 o 
   0   6   6       13.50       16.36      3.00 o 
   1   6   6       13.32       10.94      3.19 o 
   2   6   6       64.00       75.91      3.75 o 
   3   6   6       44.40       44.95      2.40 o 
   4   6   6      248.94      269.81      9.95 o 
   5   6   6        0.16        6.12      5.17 o 
   6   6   6       83.68       76.23     23.56 o 
   7   6   6        1.00        5.60      5.85 o 
   8   6   6        4.41        6.41      6.04 o 
  -9   7   6       10.61        3.97      3.07 o 
  -8   7   6        0.78        2.59      2.33 o 
  -7   7   6        0.07        1.83      2.09 o 
  -6   7   6        0.01        0.86      2.23 o 
  -5   7   6       15.06       14.50      3.14 o 
  -4   7   6       59.32       76.98      4.70 o 
  -3   7   6      132.72      137.59      6.93 o 
  -2   7   6        7.66        3.55      3.14 o 
  -1   7   6       19.00        8.21      4.97 o 
   0   7   6        0.06       -0.42      1.93 o 
   1   7   6      161.82      170.66      4.88 o 
   2   7   6      218.00      234.68      5.71 o 
   3   7   6        3.08        4.14      1.83 o 
   4   7   6        0.53        1.04      1.56 o 
   5   7   6       91.23      107.17      8.55 o 
   6   7   6       28.86       10.85      6.73 o 
   7   7   6        0.01       -4.51      6.25 o 
  -8   8   6       10.10        4.31      2.65 o 
  -7   8   6       10.20        6.51      3.09 o 
  -6   8   6       26.66       21.51      4.35 o 
  -5   8   6        0.08       -0.38      2.63 o 
  -4   8   6       21.37       16.58      3.81 o 
  -3   8   6       10.79        3.66      3.52 o 
  -2   8   6       42.39       52.34      7.93 o 
  -1   8   6        0.24       -1.47      2.80 o 
   0   8   6        6.22        5.42      3.23 o 
   1   8   6        0.15       -0.92      2.14 o 
   2   8   6       39.59       29.52      6.86 o 
   3   8   6      141.53      154.88      5.61 o 
   4   8   6      155.35      152.79     11.93 o 
   5   8   6       20.36        7.78      6.20 o 
   6   8   6        1.00        4.33      6.41 o 
  -6   9   6        1.91        2.37      2.90 o 
  -5   9   6       23.86       21.14      5.18 o 
  -4   9   6        7.25        4.00      3.33 o 
  -3   9   6       49.48       14.94      8.39 o 
  -2   9   6       15.62       11.21      5.24 o 
  -1   9   6       12.58        3.90      3.70 o 
   0   9   6       13.11        4.84      3.64 o 
   1   9   6       10.19        8.95      3.08 o 
   2   9   6       11.92        6.35      3.29 o 
   3   9   6       42.67       32.98     11.85 o 
   4   9   6       11.32        9.67      7.98 o 
   5   9   6        1.76        0.03      4.28 o 
  -4  10   6       11.67        8.39      3.66 o 
  -3  10   6        2.82        3.45      3.96 o 
  -2  10   6       10.81       11.30      5.40 o 
  -1  10   6        0.01       -2.62      4.35 o 
   0  10   6        0.01       -1.12      3.09 o 
   1  10   6       35.75       37.29     12.16 o 
   2  10   6       22.50       10.83      5.41 o 
   3  10   6        0.02       -1.84      2.29 o 
 -11   0   7       11.72        7.66      3.97 o 
  -9   0   7      675.14      727.52     14.90 o 
  -7   0   7       44.79       42.46      4.42 o 
  -5   0   7      138.45      149.59      6.05 o 
  -3   0   7     2232.61     2327.02     38.61 o 
  -1   0   7      802.01      720.58     11.69 o 
   1   0   7      764.21      801.87     10.26 o 
   3   0   7      210.48      215.69      6.52 o 
   5   0   7       16.89       15.75      3.42 o 
   7   0   7       65.18       62.82      6.34 o 
   9   0   7      460.49      465.54     13.40 o 
 -11   1   7        1.74        1.30      2.42 o 
 -10   1   7        1.77       -0.35      2.45 o 
  -9   1   7       12.80       13.18      2.78 o 
  -8   1   7       36.08       33.25      3.61 o 
  -7   1   7      205.70      204.80      4.96 o 
  -6   1   7       13.08       18.02      2.73 o 
  -5   1   7     1212.90     1219.72     13.01 o 
  -4   1   7       37.19       24.17      4.90 o 
  -3   1   7       11.14       11.61      2.34 o 
  -2   1   7      136.25      133.95      3.16 o 
  -1   1   7     1732.73     1700.82     12.44 o 
   0   1   7       35.54       45.58      1.52 o 
   1   1   7      203.90      193.46      2.74 o 
   2   1   7      165.62      176.29      3.20 o 
   3   1   7        1.37        2.14      1.09 o 
   4   1   7       82.38       90.43      2.54 o 
   5   1   7      135.28      137.50      3.20 o 
   6   1   7        0.49       -0.55      0.93 o 
   7   1   7     1157.34     1188.99     18.88 o 
   8   1   7        0.01        1.25      1.90 o 
   9   1   7       21.32       21.38      4.41 o 
  10   1   7        6.00        2.65      2.66 o 
 -11   2   7       83.78       93.73      5.02 o 
 -10   2   7        0.04        1.47      2.31 o 
  -9   2   7      201.19      207.39      5.41 o 
  -8   2   7        6.84        6.59      2.53 o 
  -7   2   7      394.83      397.42      7.34 o 
  -6   2   7      271.92      252.81      5.68 o 
  -5   2   7       66.44       61.70      3.01 o 
  -4   2   7        2.00        1.65      1.67 o 
  -3   2   7     1015.54     1055.90     10.26 o 
  -2   2   7        3.07        2.72      0.92 o 
  -1   2   7       29.80       21.57      2.02 o 
   0   2   7      142.47      139.36      2.08 o 
   1   2   7      226.17      244.32      3.80 o 
   2   2   7      461.53      433.10      5.14 o 
   3   2   7      250.97      251.33      3.58 o 
   4   2   7      115.01      108.30      1.82 o 
   5   2   7       37.01       41.63      0.89 o 
   6   2   7       32.10       29.15      4.72 o 
   7   2   7      317.14      318.28      9.22 o 
   8   2   7       12.25       12.33      4.29 o 
   9   2   7       81.97       77.43      7.41 o 
  10   2   7        8.15        6.76      4.00 o 
 -11   3   7       10.26        4.86      3.32 o 
 -10   3   7       48.13       54.80      7.66 o 
  -9   3   7      139.62      152.20      4.72 o 
  -8   3   7      140.98      146.19      4.35 o 
  -7   3   7        9.64        7.70      3.45 o 
  -6   3   7        4.48        1.74      1.80 o 
  -5   3   7       77.64       74.65      3.29 o 
  -4   3   7      167.29      141.18      3.95 o 
  -3   3   7      148.38      148.34      5.06 o 
  -2   3   7      326.71      324.07      6.66 o 
  -1   3   7       14.21       13.15      1.42 o 
   0   3   7      438.92      467.37      6.61 o 
   1   3   7        4.20        3.36      1.24 o 
   2   3   7      580.56      572.44      6.01 o 
   3   3   7       78.60       87.57      3.04 o 
   4   3   7      524.31      553.83     11.29 o 
   5   3   7      108.10      104.50      6.67 o 
   6   3   7       25.97       20.33      5.15 o 
   7   3   7      197.82      215.11     10.19 o 
   8   3   7       39.03       34.90      5.66 o 
   9   3   7        1.62        1.13      3.68 o 
  10   3   7       38.62       42.46     12.71 o 
 -11   4   7       53.67       54.94      4.78 o 
 -10   4   7        3.99        2.38      2.71 o 
  -9   4   7      160.67      166.93      5.97 o 
  -8   4   7        8.43        7.30      2.86 o 
  -7   4   7      322.92      327.95      8.18 o 
  -6   4   7      306.87      306.91      6.65 o 
  -5   4   7        9.16       11.67      2.60 o 
  -4   4   7       43.81       36.27      2.89 o 
  -3   4   7       73.26       69.57      2.92 o 
  -2   4   7      646.73      662.04      7.45 o 
  -1   4   7       19.59       27.96      2.33 o 
   0   4   7        1.94        2.30      1.31 o 
   1   4   7      149.47      154.28      3.76 o 
   2   4   7       82.56       75.34      2.11 o 
   3   4   7      121.93      129.81      6.00 o 
   4   4   7        4.84        5.07      3.84 o 
   5   4   7      182.28      168.73      8.63 o 
   6   4   7      374.96      386.71     14.49 o 
   7   4   7       94.68       91.21      8.50 o 
   8   4   7       39.41       42.57      9.24 o 
   9   4   7        9.38        7.82      7.30 o 
 -10   5   7       16.68        6.78      5.67 o 
  -9   5   7        4.07        1.20      2.58 o 
  -8   5   7       14.99       11.36      3.13 o 
  -7   5   7       24.37       25.27      3.33 o 
  -6   5   7       20.28       18.05      4.57 o 
  -5   5   7        3.34        5.88      2.40 o 
  -4   5   7        4.32        4.31      2.07 o 
  -3   5   7       47.44       50.58      4.47 o 
  -2   5   7       10.97       19.32      2.82 o 
  -1   5   7       62.27       56.18      3.15 o 
   0   5   7      251.87      284.62      4.83 o 
   1   5   7       78.20       90.61      3.84 o 
   2   5   7       75.93       79.75      3.84 o 
   3   5   7       38.74       38.97      1.99 o 
   4   5   7       10.73        6.78      4.51 o 
   5   5   7       87.39      106.11      7.35 o 
   6   5   7      119.55      116.20      9.51 o 
   7   5   7        2.57        7.49      5.66 o 
   8   5   7        0.30        0.22      4.34 o 
   9   5   7       26.10        6.99      8.31 o 
  -9   6   7       16.39        5.84      4.42 o 
  -8   6   7        4.79        3.49      2.72 o 
  -7   6   7       49.45       44.46      6.24 o 
  -6   6   7       29.17       22.70      3.52 o 
  -5   6   7      224.57      236.58      6.07 o 
  -4   6   7        1.73        1.63      2.14 o 
  -3   6   7       59.38       55.99      3.69 o 
  -2   6   7       44.38       48.84      3.51 o 
  -1   6   7       28.95       28.16      2.95 o 
   0   6   7       57.11       68.48      3.52 o 
   1   6   7       46.32       55.28      3.93 o 
   2   6   7       68.21       69.77      3.10 o 
   3   6   7       30.65       32.63      2.10 o 
   4   6   7      292.84      309.95     10.59 o 
   5   6   7      274.02      289.93     11.75 o 
   6   6   7        0.04        1.85      6.37 o 
   7   6   7        3.07        1.25      6.82 o 
   8   6   7        3.72        4.06      6.15 o 
  -9   7   7        3.34        3.80      2.80 o 
  -8   7   7        3.57        3.26      3.57 o 
  -7   7   7       29.74       32.51      3.77 o 
  -6   7   7        0.09        1.60      2.40 o 
  -5   7   7       22.53       24.06      3.45 o 
  -4   7   7       45.74       58.22      5.88 o 
  -3   7   7       17.93       22.00      3.60 o 
  -2   7   7       45.70       39.99      5.49 o 
  -1   7   7        1.76        1.13      2.53 o 
   0   7   7        2.24        3.16      2.77 o 
   1   7   7        0.75        0.24      1.81 o 
   2   7   7       77.73       82.01      5.00 o 
   3   7   7      149.25      157.57      4.24 o 
   4   7   7        5.03        2.22      0.96 o 
   5   7   7       33.63       20.53     12.24 o 
   6   7   7       16.75        5.60      5.50 o 
   7   7   7        0.43        5.31      6.70 o 
  -7   8   7       26.03       20.09      4.29 o 
  -6   8   7        0.85        0.95      3.07 o 
  -5   8   7       16.85       12.94      4.66 o 
  -4   8   7       13.38       13.79      4.35 o 
  -3   8   7        7.41        6.28      3.44 o 
  -2   8   7        2.86        3.15      3.00 o 
  -1   8   7       24.10       10.79      5.44 o 
   0   8   7        3.79        2.92      2.85 o 
   1   8   7       42.06       43.90      6.08 o 
   2   8   7       64.04       73.72      4.01 o 
   3   8   7        6.81        5.03      2.05 o 
   4   8   7       38.66       32.32     10.46 o 
   5   8   7       14.69        6.74      5.94 o 
   6   8   7        0.03       -2.53      5.53 o 
  -6   9   7        0.07        2.89      3.06 o 
  -5   9   7       11.89       13.34      4.50 o 
  -4   9   7       85.50      103.69      6.01 o 
  -3   9   7        0.07       -0.87      3.26 o 
  -2   9   7       16.58        7.79      4.26 o 
  -1   9   7       12.64        5.39      3.75 o 
   0   9   7        1.63        0.69      3.37 o 
   1   9   7        2.25        3.58      2.74 o 
   2   9   7       26.53        9.28      4.26 o 
   3   9   7       26.00       14.45      5.88 o 
   4   9   7        5.38        6.61     12.69 o 
  -3  10   7        0.06        4.62      4.09 o 
  -2  10   7        0.94        1.46      3.32 o 
  -1  10   7        0.00       -4.02      3.44 o 
   0  10   7        0.58        1.12      4.43 o 
   1  10   7        0.22        4.31      3.24 o 
   2  10   7       40.13       29.67     11.28 o 
 -10   0   8        0.10       -1.86      3.38 o 
  -8   0   8      403.03      398.49     10.39 o 
  -6   0   8     1418.87     1468.37     23.00 o 
  -4   0   8        4.54        1.68      2.40 o 
  -2   0   8     1813.84     1970.88     35.35 o 
   0   0   8      777.64      773.04      8.18 o 
   2   0   8     1262.61     1280.68     16.02 o 
   4   0   8      333.28      367.67      9.25 o 
   6   0   8      241.37      249.45     10.18 o 
   8   0   8        2.37        4.26      2.67 o 
  10   0   8       43.81       32.88     16.45 o 
 -11   1   8        0.91        2.19      2.76 o 
 -10   1   8       69.41       66.18      4.08 o 
  -9   1   8       37.09       45.24      3.94 o 
  -8   1   8      133.24      143.70      5.89 o 
  -7   1   8       43.03       38.98      3.50 o 
  -6   1   8        9.67        7.85      2.53 o 
  -5   1   8      103.10       99.15      3.77 o 
  -4   1   8      624.45      653.49      8.02 o 
  -3   1   8      144.38      132.31      5.20 o 
  -2   1   8      799.34      870.87      9.46 o 
  -1   1   8     2156.78     2137.19     16.39 o 
   0   1   8      127.27      109.10      2.20 o 
   1   1   8        0.10        0.23      1.03 o 
   2   1   8      828.65      874.57      9.26 o 
   3   1   8        6.01        2.88      1.29 o 
   4   1   8      141.42      145.60      2.90 o 
   5   1   8       30.56       30.85      1.98 o 
   6   1   8       42.27       37.27      1.82 o 
   7   1   8      110.42      107.34      3.69 o 
   8   1   8      367.68      352.71     10.57 o 
   9   1   8        1.86        0.77      1.16 o 
  10   1   8        6.70        5.77      3.17 o 
 -11   2   8       34.91       29.50      6.63 o 
 -10   2   8        0.51       -0.49      2.73 o 
  -9   2   8        5.71        8.97      2.96 o 
  -8   2   8      509.42      530.83      9.12 o 
  -7   2   8        0.74       -1.11      2.79 o 
  -6   2   8      338.44      325.35      6.21 o 
  -5   2   8        3.28        3.12      2.00 o 
  -4   2   8      231.04      252.52      4.86 o 
  -3   2   8      140.83      152.14      4.14 o 
  -2   2   8     4187.12     4171.99     46.05 o 
  -1   2   8     2665.82     2608.10     26.19 o 
   0   2   8      152.86      136.28      2.33 o 
   1   2   8      259.34      232.48      3.13 o 
   2   2   8       93.57      107.66      2.59 o 
   3   2   8      230.32      236.17      5.11 o 
   4   2   8      227.58      240.15      4.00 o 
   5   2   8       20.04       14.92      1.26 o 
   6   2   8       75.68       80.72      6.86 o 
   7   2   8       77.41       86.43      6.03 o 
   8   2   8       35.51       29.71      4.86 o 
   9   2   8      105.21      113.92      6.77 o 
  10   2   8        9.14        8.01      6.40 o 
 -11   3   8        7.83        3.25      2.94 o 
 -10   3   8       61.29       66.49      4.51 o 
  -9   3   8       27.21       31.00      3.38 o 
  -8   3   8       84.82       89.72      3.93 o 
  -7   3   8        2.17        5.28      2.59 o 
  -6   3   8      151.68      154.01      4.41 o 
  -5   3   8       20.71       19.30      3.50 o 
  -4   3   8      329.56      362.65      5.66 o 
  -3   3   8        0.04       -0.83      1.41 o 
  -2   3   8        0.96       -3.68      6.42 o 
  -1   3   8      474.38      492.56      6.75 o 
   0   3   8       12.19       13.15      2.34 o 
   1   3   8      471.36      465.52      5.67 o 
   2   3   8      434.01      448.90      5.25 o 
   3   3   8        8.34       11.16      1.68 o 
   4   3   8       72.37       77.67      5.54 o 
   5   3   8       49.79       60.17      6.19 o 
   6   3   8      367.49      388.59     13.79 o 
   7   3   8      100.80      101.65      7.91 o 
   8   3   8       49.79       58.10      7.16 o 
   9   3   8        1.37       -2.53      4.94 o 
 -10   4   8        6.07        3.05      3.00 o 
  -9   4   8      149.90      168.35      6.19 o 
  -8   4   8       56.34       56.02      4.55 o 
  -7   4   8      182.03      193.97      5.81 o 
  -6   4   8      491.69      492.96      9.32 o 
  -5   4   8      380.58      395.82      7.58 o 
  -4   4   8      502.54      489.94      7.33 o 
  -3   4   8      470.22      479.46      6.94 o 
  -2   4   8      161.00      191.49      5.25 o 
  -1   4   8      111.87      110.70      2.93 o 
   0   4   8      100.82       99.96      2.55 o 
   1   4   8      115.49      115.47      3.23 o 
   2   4   8        8.34        6.41      1.36 o 
   3   4   8        3.00        2.13      1.11 o 
   4   4   8        3.66        4.58      4.26 o 
   5   4   8      138.22      161.00     11.55 o 
   6   4   8      165.97      153.90      9.07 o 
   7   4   8        0.82        2.68      4.51 o 
   8   4   8        3.20        3.67      4.70 o 
   9   4   8        2.78       -0.47      3.84 o 
 -10   5   8       11.21        3.01      4.19 o 
  -9   5   8        0.00        2.45      2.70 o 
  -8   5   8       21.67       15.50      3.98 o 
  -7   5   8       59.05       62.81      4.40 o 
  -6   5   8      277.57      287.18      7.63 o 
  -5   5   8       22.74       26.62      3.17 o 
  -4   5   8       60.32       57.40      3.76 o 
  -3   5   8       24.93       29.02      3.67 o 
  -2   5   8        1.22        1.94      1.55 o 
  -1   5   8      214.82      229.13      5.22 o 
   0   5   8        1.06        1.86      1.49 o 
   1   5   8      124.44      131.48      4.88 o 
   2   5   8        6.75        6.56      1.64 o 
   3   5   8        4.58        5.00      1.29 o 
   4   5   8      179.28      194.09      8.67 o 
   5   5   8        0.01        1.34      4.34 o 
   6   5   8       45.98       27.42     13.79 o 
   7   5   8        2.61        3.46      5.18 o 
   8   5   8       26.68       14.85      6.65 o 
  -9   6   8        2.52        1.14      3.12 o 
  -8   6   8        7.93        7.95      3.03 o 
  -7   6   8        0.01        0.08      2.00 o 
  -6   6   8      113.43      113.41      4.67 o 
  -5   6   8       42.63       41.48      3.84 o 
  -4   6   8      180.58      196.90      7.23 o 
  -3   6   8        0.42        1.99      2.12 o 
  -2   6   8        4.45        3.21      2.57 o 
  -1   6   8      244.59      259.84      5.55 o 
   0   6   8        0.16        0.73      1.99 o 
   1   6   8       16.28       20.42      3.01 o 
   2   6   8        3.88        2.70      2.24 o 
   3   6   8      181.01      172.18      5.71 o 
   4   6   8        0.81        0.41      2.08 o 
   5   6   8        0.03       -2.25      4.99 o 
   6   6   8       57.23       24.14     19.35 o 
   7   6   8        0.77       -0.11      4.71 o 
   8   6   8        2.07        5.92      6.13 o 
  -8   7   8        0.62        1.50      2.57 o 
  -7   7   8        8.46        7.98      3.80 o 
  -6   7   8       10.69        7.67      3.06 o 
  -5   7   8       32.33       37.22      4.06 o 
  -4   7   8        1.41        1.81      3.04 o 
  -3   7   8       69.10       75.37      4.12 o 
  -2   7   8       43.95       49.41      3.78 o 
  -1   7   8        7.74       10.62      3.86 o 
   0   7   8        3.44        3.10      2.22 o 
   1   7   8       42.36       46.29      3.62 o 
   2   7   8        1.13        3.30      2.67 o 
   3   7   8       45.27       45.74      5.86 o 
   4   7   8        1.86        0.89      1.36 o 
   5   7   8        2.74        1.88      5.70 o 
   6   7   8        3.05       -0.37      5.73 o 
   7   7   8       11.21       11.55     10.08 o 
  -7   8   8        0.40       -1.43      2.46 o 
  -6   8   8       14.00       15.98      4.03 o 
  -5   8   8        5.26        8.66      3.81 o 
  -4   8   8       68.55       90.59      5.89 o 
  -3   8   8       22.53       11.67      3.96 o 
  -2   8   8        0.25        0.91      2.55 o 
  -1   8   8       79.77       90.63      5.24 o 
   0   8   8        0.20        0.56      3.10 o 
   1   8   8       21.86       16.89      4.43 o 
   2   8   8        0.21        2.09      2.03 o 
   3   8   8       67.11       61.09      8.42 o 
   4   8   8       26.04       22.16      8.79 o 
   5   8   8        2.87        7.58      6.84 o 
   6   8   8        3.49       -1.08      7.09 o 
  -6   9   8        0.95        2.49      3.49 o 
  -5   9   8        4.86        8.02      3.79 o 
  -4   9   8       18.58       12.56      4.54 o 
  -3   9   8       30.55       28.16      9.17 o 
  -2   9   8        1.76       -1.04      2.97 o 
  -1   9   8        2.13        0.64      2.71 o 
   0   9   8        0.50       -2.61      2.91 o 
   1   9   8       17.26       16.42      6.26 o 
   2   9   8       10.19       11.62      4.38 o 
   3   9   8       33.30       30.74      8.32 o 
   4   9   8        0.08        1.86      6.85 o 
  -3  10   8       14.66       15.90      4.29 o 
  -2  10   8        1.20       -1.21      3.28 o 
  -1  10   8        0.25       -0.13      2.96 o 
   0  10   8        5.67        4.81      3.35 o 
   1  10   8       15.36        8.25      3.36 o 
 -11   0   9        1.06        2.57      3.84 o 
  -9   0   9        3.53        2.52      4.35 o 
  -7   0   9        0.60        2.80      3.46 o 
  -5   0   9      271.21      278.59      8.19 o 
  -3   0   9      440.68      454.40      8.99 o 
  -1   0   9     4408.00     4317.65    221.56 o 
   1   0   9      787.04      796.71     14.31 o 
   3   0   9        0.92        2.11      1.84 o 
   5   0   9        0.77        1.20      1.78 o 
   7   0   9       45.28       44.94      4.36 o 
   9   0   9       82.56       93.42      8.89 o 
 -11   1   9       24.21       13.06      3.58 o 
 -10   1   9        9.99        9.67      3.07 o 
  -9   1   9       38.30       34.75      3.59 o 
  -8   1   9       17.33       12.21      3.76 o 
  -7   1   9      227.44      239.21      6.24 o 
  -6   1   9       22.62       22.86      5.74 o 
  -5   1   9      333.06      317.26      5.76 o 
  -4   1   9      309.59      301.97      5.64 o 
  -3   1   9      654.09      671.71      8.56 o 
  -2   1   9       93.30       86.12      1.86 o 
  -1   1   9       87.97       99.90      2.17 o 
   0   1   9       20.47       23.19      1.43 o 
   1   1   9      343.76      368.51      4.30 o 
   2   1   9        7.82        7.85      1.49 o 
   3   1   9      542.72      584.27      7.46 o 
   4   1   9        0.06       -0.50      1.51 o 
   5   1   9        0.06        1.30      1.27 o 
   6   1   9       43.49       45.05      2.43 o 
   7   1   9      480.03      499.90      6.19 o 
   8   1   9       24.80       20.74      2.27 o 
   9   1   9       43.28       43.09      4.97 o 
 -11   2   9        9.81        5.74      3.08 o 
 -10   2   9        1.96        1.67      2.68 o 
  -9   2   9       66.58       68.43      4.67 o 
  -8   2   9        2.25        5.08      3.34 o 
  -7   2   9       94.86       97.81      4.46 o 
  -6   2   9      260.01      261.29      5.89 o 
  -5   2   9       46.08       43.87      8.75 o 
  -4   2   9      158.16      168.40      4.34 o 
  -3   2   9        0.45        1.45      1.91 o 
  -2   2   9        4.75        0.86      1.59 o 
  -1   2   9      268.38      284.15      4.77 o 
   0   2   9        6.42        7.14      0.95 o 
   1   2   9      333.74      334.93      4.18 o 
   2   2   9        4.40        6.20      1.24 o 
   3   2   9      201.03      194.52      4.67 o 
   4   2   9        0.01        0.96      1.38 o 
   5   2   9        0.01        0.97      1.15 o 
   6   2   9        3.22        1.96      0.65 o 
   7   2   9       43.65       44.11      7.00 o 
   8   2   9       28.99       31.42      6.03 o 
   9   2   9        5.41        8.07      4.76 o 
 -11   3   9        4.51       -0.89      3.02 o 
 -10   3   9        2.99        2.99      2.73 o 
  -9   3   9       13.96       11.85      2.86 o 
  -8   3   9        0.95       -0.11      2.02 o 
  -7   3   9       15.22       20.01      3.03 o 
  -6   3   9       48.56       51.53      3.40 o 
  -5   3   9      288.62      298.61      6.70 o 
  -4   3   9       62.80       65.02      2.73 o 
  -3   3   9      168.38      177.56      2.95 o 
  -2   3   9      272.87      262.97      5.52 o 
  -1   3   9     2192.69     2208.01     23.12 o 
   0   3   9        2.31        3.28      1.03 o 
   1   3   9      120.15      113.73      3.02 o 
   2   3   9        3.06        3.45      1.29 o 
   3   3   9       35.53       36.32      2.12 o 
   4   3   9        0.67        2.43      0.98 o 
   5   3   9      187.67      207.33     12.42 o 
   6   3   9       15.13       13.59      6.09 o 
   7   3   9       21.51       15.51      9.60 o 
   8   3   9        1.22       -2.66      5.01 o 
   9   3   9       36.53       34.57      7.09 o 
 -10   4   9        2.16       -0.16      2.56 o 
  -9   4   9        0.00        0.23      2.45 o 
  -8   4   9       13.50        8.37      3.98 o 
  -7   4   9        0.20       -0.02      1.85 o 
  -6   4   9      104.24       97.28      5.69 o 
  -5   4   9        0.87        0.89      1.97 o 
  -4   4   9       48.04       49.14      3.76 o 
  -3   4   9        8.25        6.32      2.94 o 
  -2   4   9       89.97      100.83      3.85 o 
  -1   4   9        6.92        8.96      2.26 o 
   0   4   9      101.24      106.35      2.31 o 
   1   4   9       60.14       64.61      2.68 o 
   2   4   9        1.45        1.74      1.59 o 
   3   4   9      157.13      155.30      3.12 o 
   4   4   9       21.12       16.01      1.92 o 
   5   4   9       41.11       44.81      6.65 o 
   6   4   9       33.05       33.81      6.39 o 
   7   4   9       53.02       56.42      8.50 o 
   8   4   9       34.06       34.87      6.65 o 
 -10   5   9        3.77        3.53      3.91 o 
  -9   5   9        1.82        1.79      2.91 o 
  -8   5   9        6.43        4.71      3.94 o 
  -7   5   9        4.01        5.67      2.91 o 
  -6   5   9       19.51       21.18      3.90 o 
  -5   5   9       25.87       28.99      3.14 o 
  -4   5   9      310.86      331.11      6.40 o 
  -3   5   9       28.83       31.65      4.06 o 
  -2   5   9       74.94       74.72      4.02 o 
  -1   5   9       87.67       88.52      2.75 o 
   0   5   9        4.05        3.03      2.00 o 
   1   5   9      390.33      391.71      7.08 o 
   2   5   9      465.18      465.85      7.40 o 
   3   5   9      151.07      148.09      3.49 o 
   4   5   9        0.81       -2.23      5.44 o 
   5   5   9       69.04       74.66      7.93 o 
   6   5   9        8.40        2.01      5.54 o 
   7   5   9       29.96       15.75      7.46 o 
   8   5   9        3.98        5.70      5.62 o 
  -9   6   9        7.41        3.23      2.94 o 
  -8   6   9        0.46        0.98      2.34 o 
  -7   6   9        3.48        3.14      2.60 o 
  -6   6   9      162.87      173.21      6.54 o 
  -5   6   9       39.60       39.97      3.29 o 
  -4   6   9       42.33       47.57      4.67 o 
  -3   6   9       13.25       11.63      3.39 o 
  -2   6   9        0.78        0.86      1.64 o 
  -1   6   9       40.80       44.72      6.64 o 
   0   6   9      351.99      367.52      7.22 o 
   1   6   9      103.50      108.04      6.85 o 
   2   6   9       19.87       19.61      2.24 o 
   3   6   9       40.57       41.72      2.92 o 
   4   6   9        0.59       -0.03      0.64 o 
   5   6   9        4.75        1.56      4.45 o 
   6   6   9       15.41        3.35      5.70 o 
   7   6   9       22.33       18.95      8.13 o 
  -8   7   9       12.78       13.39      3.52 o 
  -7   7   9        0.99        0.06      2.51 o 
  -6   7   9        0.87        0.13      2.07 o 
  -5   7   9        0.45       -2.15      3.11 o 
  -4   7   9       34.74       37.47      5.77 o 
  -3   7   9       37.94       35.23      3.31 o 
  -2   7   9       42.99       41.05      6.80 o 
  -1   7   9       59.51       61.35      5.25 o 
   0   7   9        2.65        1.35      1.94 o 
   1   7   9       18.81       14.38      2.91 o 
   2   7   9       98.22       89.40      3.72 o 
   3   7   9       18.29       17.40      3.95 o 
   4   7   9       26.95       19.75      4.95 o 
   5   7   9       15.21        9.98      6.92 o 
   6   7   9        5.03        0.15      4.81 o 
  -7   8   9       11.03       12.56      3.59 o 
  -6   8   9        2.48        5.17      3.77 o 
  -5   8   9       19.00       27.75      5.51 o 
  -4   8   9        9.38       10.70      3.95 o 
  -3   8   9       76.34       81.19      8.63 o 
  -2   8   9       19.06       16.76      3.96 o 
  -1   8   9       24.54       19.09      4.65 o 
   0   8   9       22.06       14.43      4.73 o 
   1   8   9       10.12        4.89      2.64 o 
   2   8   9        1.28        3.73      2.20 o 
   3   8   9       13.21        5.27      4.10 o 
   4   8   9       16.46       12.00      7.98 o 
   5   8   9        0.52       -4.79      6.62 o 
  -5   9   9       11.30       13.14      4.16 o 
  -4   9   9        3.86        2.22      3.76 o 
  -3   9   9       37.35       21.38      8.73 o 
  -2   9   9       21.12       -0.35      3.68 o 
  -1   9   9        2.99        2.00      3.33 o 
   0   9   9        1.29        3.53      3.27 o 
   1   9   9        0.66        2.50      2.84 o 
   2   9   9       32.47       27.05      9.10 o 
   3   9   9       28.41       20.97      9.52 o 
  -2  10   9        3.89        6.05      3.73 o 
  -1  10   9        8.03        4.42      3.59 o 
   0  10   9        3.97        4.75      3.75 o 
 -10   0  10       11.10       10.95      4.57 o 
  -8   0  10      196.13      200.22      8.08 o 
  -6   0  10      261.48      268.06      8.52 o 
  -4   0  10        3.69        6.53      6.59 o 
  -2   0  10      121.83      111.71      3.49 o 
   0   0  10     2384.13     2547.12     24.73 o 
   2   0  10      267.28      257.97      6.26 o 
   4   0  10        7.62        7.65      2.35 o 
   6   0  10       19.81       19.07      2.56 o 
   8   0  10       32.59       34.20      3.92 o 
 -11   1  10       10.45        4.76      3.91 o 
 -10   1  10       13.36        9.52      3.49 o 
  -9   1  10       20.65       21.30      3.72 o 
  -8   1  10        5.03        3.60      2.96 o 
  -7   1  10       52.50       58.98      4.39 o 
  -6   1  10       25.91       22.75      6.44 o 
  -5   1  10       99.36       98.06      4.02 o 
  -4   1  10      244.32      257.40      5.22 o 
  -3   1  10      438.12      400.34      6.58 o 
  -2   1  10     2462.74     2510.86     19.77 o 
  -1   1  10     1753.88     1665.86     14.28 o 
   0   1  10       54.79       54.72      1.77 o 
   1   1  10      118.55      107.54      2.85 o 
   2   1  10      732.03      747.05      8.06 o 
   3   1  10       60.14       67.05      2.49 o 
   4   1  10       13.97       19.41      2.10 o 
   5   1  10        0.08        0.43      1.76 o 
   6   1  10       22.59       26.11      1.90 o 
   7   1  10        4.24        3.03      1.18 o 
   8   1  10       21.98       16.38      1.89 o 
   9   1  10        7.35        4.14      3.46 o 
 -11   2  10       42.09       48.65      9.11 o 
 -10   2  10        6.71        2.28      3.01 o 
  -9   2  10        9.75        9.03      3.31 o 
  -8   2  10       36.25       39.54      3.74 o 
  -7   2  10       52.12       63.03      4.19 o 
  -6   2  10       43.87       47.97      3.76 o 
  -5   2  10       31.22       24.43      7.50 o 
  -4   2  10       33.27       31.13      5.92 o 
  -3   2  10      167.33      157.63      2.62 o 
  -2   2  10        0.04        0.47      1.77 o 
  -1   2  10      190.33      189.98      4.17 o 
   0   2  10      912.39      886.58      8.34 o 
   1   2  10      230.15      240.37      3.54 o 
   2   2  10      253.44      255.26      4.42 o 
   3   2  10       46.46       51.78      3.09 o 
   4   2  10       99.74      100.03      3.07 o 
   5   2  10        0.04       -1.08      1.15 o 
   6   2  10      126.20      131.31      4.33 o 
   7   2  10       35.67       33.43      5.63 o 
   8   2  10        0.15        3.07      4.12 o 
   9   2  10        1.80        2.58      5.33 o 
 -11   3  10        0.05       -0.13      2.45 o 
 -10   3  10       42.41       37.34      5.73 o 
  -9   3  10        0.52       -1.53      3.18 o 
  -8   3  10       19.24       17.50      3.28 o 
  -7   3  10        1.48        2.03      2.40 o 
  -6   3  10        2.22        0.79      2.13 o 
  -5   3  10        0.09        0.01      1.57 o 
  -4   3  10       87.09       92.09      3.53 o 
  -3   3  10       41.41       43.49      4.10 o 
  -2   3  10      642.89      669.04      9.50 o 
  -1   3  10       79.69       85.23      3.38 o 
   0   3  10        0.69        2.04      0.55 o 
   1   3  10      121.07      105.61      2.61 o 
   2   3  10       26.18       27.03      2.27 o 
   3   3  10       54.10       59.55      2.79 o 
   4   3  10       14.75       13.33      1.30 o 
   5   3  10        6.53        4.92      5.51 o 
   6   3  10       18.21       13.46      6.07 o 
   7   3  10        8.61        6.36      5.74 o 
   8   3  10        0.03        0.07      5.73 o 
   9   3  10        3.25       -2.78      5.38 o 
 -10   4  10        4.52        2.78      3.21 o 
  -9   4  10        0.81       -0.01      2.84 o 
  -8   4  10        8.95       10.81      4.01 o 
  -7   4  10       72.81       76.53      4.43 o 
  -6   4  10       12.92       11.77      3.16 o 
  -5   4  10       87.06       89.65      4.37 o 
  -4   4  10        0.49        0.40      1.12 o 
  -3   4  10        0.27        1.05      2.91 o 
  -2   4  10       18.36       20.17      3.10 o 
  -1   4  10       33.03       33.07      2.89 o 
   0   4  10      116.87      114.65      2.53 o 
   1   4  10      110.70      109.60      4.36 o 
   2   4  10        0.00        0.43      1.44 o 
   3   4  10        1.22        2.97      1.18 o 
   4   4  10      235.99      240.76      6.24 o 
   5   4  10       75.63       75.01      8.92 o 
   6   4  10       23.03       23.29      7.47 o 
   7   4  10        9.01       17.05     11.09 o 
   8   4  10        5.53       11.88      9.46 o 
 -10   5  10       24.61       11.97      8.01 o 
  -9   5  10        0.13       -0.64      2.68 o 
  -8   5  10        0.01        0.79      2.47 o 
  -7   5  10       17.67       17.89      3.42 o 
  -6   5  10       33.92       38.56      4.62 o 
  -5   5  10       43.09       44.28      4.09 o 
  -4   5  10        0.64        3.01      3.21 o 
  -3   5  10      161.00      177.08      5.57 o 
  -2   5  10       10.11       10.66      3.17 o 
  -1   5  10       19.97       15.67      2.17 o 
   0   5  10       49.06       48.94      2.97 o 
   1   5  10       24.71       30.24      2.85 o 
   2   5  10      250.90      251.77      4.84 o 
   3   5  10        8.25        8.32      1.41 o 
   4   5  10        7.01        5.34      2.08 o 
   5   5  10        2.27        2.53      5.15 o 
   6   5  10       50.47       34.83     28.10 o 
   7   5  10       22.75       26.37     20.73 o 
   8   5  10       12.01        7.15      9.48 o 
  -9   6  10        0.55        3.57      3.46 o 
  -8   6  10        6.59        8.99      3.68 o 
  -7   6  10       16.51       15.60      3.74 o 
  -6   6  10       11.46       14.50      3.04 o 
  -5   6  10       51.21       56.49      3.68 o 
  -4   6  10       10.70       10.14      3.66 o 
  -3   6  10       17.12       19.38      3.68 o 
  -2   6  10       13.78       13.98      3.84 o 
  -1   6  10       47.42       48.95      3.36 o 
   0   6  10       57.81       52.34      6.32 o 
   1   6  10       24.35       22.36      2.91 o 
   2   6  10        2.12        1.76      1.69 o 
   3   6  10       25.62       28.19      2.04 o 
   4   6  10       22.73        8.53      8.93 o 
   5   6  10        5.68        2.80      6.27 o 
   6   6  10        0.42        0.74      7.50 o 
   7   6  10        0.42        6.93      9.41 o 
  -8   7  10        3.35        5.51      3.38 o 
  -7   7  10        0.29        3.35      3.80 o 
  -6   7  10        2.60        2.43      2.55 o 
  -5   7  10        0.07       -0.23      2.35 o 
  -4   7  10       28.06       27.69      4.45 o 
  -3   7  10       25.52       24.17      4.13 o 
  -2   7  10       23.30       17.87      3.26 o 
  -1   7  10       46.58       49.78      3.27 o 
   0   7  10        0.00        1.22      1.87 o 
   1   7  10       96.02       97.60      3.68 o 
   2   7  10        7.75        1.79      2.44 o 
   3   7  10      103.96      102.64      6.24 o 
   4   7  10        5.03        1.55      1.34 o 
   5   7  10       11.63        4.25      8.39 o 
   6   7  10        9.36        0.03      5.28 o 
  -7   8  10       27.80       29.90      4.38 o 
  -6   8  10        4.89        5.85      4.13 o 
  -5   8  10       24.25       24.47      4.60 o 
  -4   8  10        0.28        1.31      3.67 o 
  -3   8  10        0.41        1.56      4.30 o 
  -2   8  10        6.75        3.13      2.87 o 
  -1   8  10        1.18        0.62      2.06 o 
   0   8  10        5.85        4.49      3.31 o 
   1   8  10        8.82        8.76      2.58 o 
   2   8  10        8.70        4.99      3.25 o 
   3   8  10        2.57        0.65      1.89 o 
   4   8  10        7.15        2.39      6.15 o 
   5   8  10        6.32        7.43      8.27 o 
  -5   9  10        3.79        4.61      5.08 o 
  -4   9  10        0.40       -3.47      3.89 o 
  -3   9  10        7.43        7.13      3.05 o 
  -2   9  10       25.59        9.37      4.47 o 
  -1   9  10        2.57        1.83      2.74 o 
   0   9  10        0.01       -1.90      2.38 o 
   1   9  10        6.24        6.70      2.76 o 
   2   9  10        1.85       -0.11      1.93 o 
   3   9  10        2.66       -2.38      4.43 o 
 -11   0  11       83.83       96.11      9.40 o 
  -9   0  11        3.93        4.34      4.20 o 
  -7   0  11       87.41       74.28      6.20 o 
  -5   0  11       10.96        8.75      8.85 o 
  -3   0  11      161.93      172.35      6.21 o 
  -1   0  11      245.78      264.46      7.23 o 
   1   0  11       47.86       54.84      3.58 o 
   3   0  11        1.22        3.52      2.41 o 
   5   0  11      191.84      198.89      6.35 o 
   7   0  11      572.43      608.02     15.37 o 
   9   0  11       12.74       13.96     13.45 o 
 -11   1  11        0.78        2.20      3.29 o 
 -10   1  11       24.06       19.23      5.13 o 
  -9   1  11      219.13      227.39      7.15 o 
  -8   1  11       14.40       10.25      3.47 o 
  -7   1  11      173.49      160.57      5.49 o 
  -6   1  11        5.12        2.98      2.81 o 
  -5   1  11      205.47      204.93      5.35 o 
  -4   1  11      173.17      154.08      4.64 o 
  -3   1  11      438.24      477.31      7.65 o 
  -2   1  11       53.00       49.96      2.09 o 
  -1   1  11       33.67       31.77      1.77 o 
   0   1  11        5.21        4.14      1.43 o 
   1   1  11      109.98      119.88      3.28 o 
   2   1  11       62.53       73.88      3.02 o 
   3   1  11       35.52       31.28      2.22 o 
   4   1  11      160.08      161.30      3.45 o 
   5   1  11       36.46       41.50      2.17 o 
   6   1  11       12.85       12.04      2.61 o 
   7   1  11        4.11        0.87      1.14 o 
   8   1  11        3.35        0.35      0.95 o 
   9   1  11        7.49        3.68      3.30 o 
 -11   2  11        7.97        3.78      3.67 o 
 -10   2  11       59.72       66.39      4.78 o 
  -9   2  11        0.00        0.75      2.48 o 
  -8   2  11      113.00      115.28      5.05 o 
  -7   2  11      161.38      176.81      6.01 o 
  -6   2  11      114.17      106.63      5.27 o 
  -5   2  11        3.27        5.21      2.97 o 
  -4   2  11       79.28       77.47      4.22 o 
  -3   2  11      534.21      558.94      4.76 o 
  -2   2  11       94.47       93.16      3.56 o 
  -1   2  11      105.27      100.33      3.78 o 
   0   2  11      280.79      306.28      4.06 o 
   1   2  11        9.60       10.51      1.44 o 
   2   2  11      493.66      519.73      6.61 o 
   3   2  11        4.31        2.01      2.16 o 
   4   2  11      186.37      196.37      4.71 o 
   5   2  11        0.09        0.79      1.31 o 
   6   2  11      102.63      108.48      5.53 o 
   7   2  11       10.24        9.74      4.65 o 
   8   2  11        1.73        1.09      5.38 o 
 -10   3  11       49.63       41.69      7.89 o 
  -9   3  11       23.05       17.27      3.76 o 
  -8   3  11      119.90      126.99      4.75 o 
  -7   3  11      256.00      263.19      6.20 o 
  -6   3  11      258.12      266.37      5.89 o 
  -5   3  11        3.60        3.05      1.90 o 
  -4   3  11        2.76        2.65      1.11 o 
  -3   3  11       61.70       69.79      4.96 o 
  -2   3  11       52.02       53.86      3.48 o 
  -1   3  11       40.20       41.32      3.05 o 
   0   3  11       30.55       28.18      2.82 o 
   1   3  11        0.01       -0.36      1.14 o 
   2   3  11      663.86      650.88      7.40 o 
   3   3  11        0.02        2.00      2.21 o 
   4   3  11       89.89       91.13      4.40 o 
   5   3  11       33.08       28.37      3.02 o 
   6   3  11       27.49       29.50      9.47 o 
   7   3  11        0.84        2.16      4.95 o 
   8   3  11        0.15        1.48      4.88 o 
 -10   4  11      111.14      129.60      7.67 o 
  -9   4  11       44.31       51.56      4.78 o 
  -8   4  11      118.91      121.49      6.31 o 
  -7   4  11       44.49       50.61      4.00 o 
  -6   4  11        4.63        5.88      2.87 o 
  -5   4  11       32.44       36.12      2.81 o 
  -4   4  11        1.96        2.50      0.90 o 
  -3   4  11       65.81       67.86      4.67 o 
  -2   4  11      106.97      108.95      4.77 o 
  -1   4  11       89.02       90.62      3.93 o 
   0   4  11      203.67      208.03      4.88 o 
   1   4  11        7.67        6.70      2.05 o 
   2   4  11      380.59      382.52      6.87 o 
   3   4  11        0.09        0.95      1.33 o 
   4   4  11      149.27      141.75      5.33 o 
   5   4  11        0.00       -2.85      5.53 o 
   6   4  11        1.53       -1.19      5.19 o 
   7   4  11        2.57        1.70      5.45 o 
   8   4  11       10.58       12.10      7.23 o 
  -9   5  11        5.62        0.90      3.43 o 
  -8   5  11       23.38       23.67      4.52 o 
  -7   5  11       13.98       16.37      3.40 o 
  -6   5  11        5.07        4.89      2.56 o 
  -5   5  11       17.03       18.61      3.03 o 
  -4   5  11        2.02        1.26      3.00 o 
  -3   5  11       35.03       32.69      3.87 o 
  -2   5  11       11.63        9.11      3.02 o 
  -1   5  11       82.83       92.61      4.30 o 
   0   5  11       21.56       20.90      1.64 o 
   1   5  11        0.38        0.30      1.97 o 
   2   5  11        0.05        1.91      1.57 o 
   3   5  11       15.27       12.96      1.57 o 
   4   5  11        5.23        4.97      2.34 o 
   5   5  11       18.02        6.88      6.97 o 
   6   5  11       10.19        6.93      6.94 o 
   7   5  11        6.71        8.24      8.25 o 
  -9   6  11       12.25        8.65      3.83 o 
  -8   6  11        5.38        7.11      3.96 o 
  -7   6  11        4.34        5.75      2.83 o 
  -6   6  11       22.01       20.81      3.07 o 
  -5   6  11      100.56      114.53      6.26 o 
  -4   6  11       42.80       47.95      5.16 o 
  -3   6  11       60.57       66.01      5.78 o 
  -2   6  11       90.55       96.82      5.68 o 
  -1   6  11        0.84        0.62      0.84 o 
   0   6  11        5.94        7.89      1.87 o 
   1   6  11       47.47       44.18      2.55 o 
   2   6  11       17.02       11.76      4.21 o 
   3   6  11       79.86       76.46      5.43 o 
   4   6  11       24.63       18.76      8.64 o 
   5   6  11        6.82        3.64      5.74 o 
   6   6  11        9.34        0.38      6.36 o 
  -8   7  11        1.48        3.10      2.88 o 
  -7   7  11        7.08        8.73      3.33 o 
  -6   7  11       29.34       41.24      6.43 o 
  -5   7  11        0.00       -3.12      3.51 o 
  -4   7  11        3.29        3.64      3.39 o 
  -3   7  11        6.09        6.93      3.90 o 
  -2   7  11       11.99       10.90      3.55 o 
  -1   7  11       15.18       11.80      2.78 o 
   0   7  11       20.83       16.40      5.34 o 
   1   7  11       42.37       20.53     16.27 o 
   2   7  11       14.77        4.58      4.24 o 
   3   7  11        9.50        4.54      3.12 o 
   4   7  11       10.05        3.94      6.46 o 
   5   7  11        1.19        2.39      5.88 o 
  -6   8  11        1.22       -1.38      3.66 o 
  -5   8  11        1.00        2.76      3.46 o 
  -4   8  11       22.71       27.10      5.05 o 
  -3   8  11        2.00        2.66      3.36 o 
  -2   8  11       20.15       12.59      4.07 o 
  -1   8  11       35.85       33.51      8.27 o 
   0   8  11       12.79        8.19      3.39 o 
   1   8  11        5.07       -1.09      2.16 o 
   2   8  11        3.12        0.72      2.30 o 
   3   8  11       10.15        3.31      4.21 o 
   4   8  11        0.73        6.51     10.35 o 
  -4   9  11       12.93       19.21      4.84 o 
  -3   9  11        0.03        2.29      3.53 o 
  -2   9  11        4.90        6.15      4.29 o 
  -1   9  11        0.21       -1.15      2.64 o 
   0   9  11        1.99        2.70      2.58 o 
   1   9  11        0.60        0.57      2.23 o 
   2   9  11        0.24        0.68      1.86 o 
 -10   0  12       14.29       13.11      5.19 o 
  -8   0  12        7.09        1.63      4.72 o 
  -6   0  12     1166.65     1169.47     21.89 o 
  -4   0  12       42.19       42.97      5.02 o 
  -2   0  12       25.03       24.27      2.34 o 
   0   0  12        1.01        0.54      1.55 o 
   2   0  12       29.38       28.74      4.06 o 
   4   0  12       97.59       98.67      5.18 o 
   6   0  12      131.21      141.82      4.76 o 
   8   0  12        6.46        7.40      3.07 o 
 -11   1  12        0.71       -1.32      2.99 o 
 -10   1  12        7.43        2.20      3.49 o 
  -9   1  12        8.46        3.61      3.31 o 
  -8   1  12      232.09      224.35      6.45 o 
  -7   1  12       14.51       10.71      3.59 o 
  -6   1  12       45.02       50.59      5.03 o 
  -5   1  12        6.48        5.61      3.06 o 
  -4   1  12      193.24      199.86      5.40 o 
  -3   1  12      471.34      471.47      8.37 o 
  -2   1  12       90.31       99.79      2.30 o 
  -1   1  12       43.88       43.27      2.88 o 
   0   1  12      165.96      166.86      3.42 o 
   1   1  12       62.23       69.10      2.99 o 
   2   1  12      233.57      248.79      4.86 o 
   3   1  12       47.11       48.02      2.70 o 
   4   1  12        9.26        9.08      1.87 o 
   5   1  12      155.69      172.58      4.10 o 
   6   1  12       21.61       27.96      2.09 o 
   7   1  12        7.84        7.12      1.95 o 
   8   1  12       19.41       13.34      3.34 o 
 -10   2  12       25.30       23.19      6.38 o 
  -9   2  12        1.06       -2.64      3.20 o 
  -8   2  12       69.00       72.70      4.70 o 
  -7   2  12       17.86        7.14      3.48 o 
  -6   2  12        5.41        2.87      3.17 o 
  -5   2  12       31.07       24.08      6.95 o 
  -4   2  12       38.51       37.86      7.93 o 
  -3   2  12       47.13       50.72      4.17 o 
  -2   2  12      143.97      151.87      4.45 o 
  -1   2  12     1442.02     1454.13     16.30 o 
   0   2  12       12.74       10.86      2.44 o 
   1   2  12       18.57       19.14      1.81 o 
   2   2  12       10.20       11.59      2.17 o 
   3   2  12       83.21       86.05      3.64 o 
   4   2  12       21.41       19.36      2.39 o 
   5   2  12       72.24       73.33      3.29 o 
   6   2  12       26.21       25.70      1.58 o 
   7   2  12       54.86       61.16      7.78 o 
   8   2  12        5.62        1.25      3.72 o 
 -10   3  12        0.00        0.45      2.62 o 
  -9   3  12        0.60        1.81      2.97 o 
  -8   3  12        1.22       -0.09      2.12 o 
  -7   3  12       26.49       21.48      4.60 o 
  -6   3  12      163.76      158.81      4.84 o 
  -5   3  12       58.23       50.44      3.67 o 
  -4   3  12       58.20       55.11      1.57 o 
  -3   3  12      125.87      145.98      4.94 o 
  -2   3  12       51.78       55.32      3.64 o 
  -1   3  12       35.17       37.14      3.50 o 
   0   3  12       10.33       10.60      2.32 o 
   1   3  12      820.02      835.32      8.27 o 
   2   3  12       26.76       25.42      1.95 o 
   3   3  12        0.01        0.27      1.58 o 
   4   3  12        1.13        2.05      1.87 o 
   5   3  12       61.46       57.46      2.40 o 
   6   3  12       45.84       53.49      6.55 o 
   7   3  12        6.63        6.11      5.78 o 
   8   3  12       24.11        7.66     14.94 o 
 -10   4  12        0.66        3.90      4.12 o 
  -9   4  12        3.48        4.06      3.73 o 
  -8   4  12       19.30       14.12      3.59 o 
  -7   4  12      109.98      109.94      5.98 o 
  -6   4  12       43.90       45.36      3.73 o 
  -5   4  12        6.57        7.25      2.35 o 
  -4   4  12      144.02      153.30      6.44 o 
  -3   4  12      183.37      182.20      6.18 o 
  -2   4  12        5.05        4.84      2.75 o 
  -1   4  12       87.50       97.84      5.14 o 
   0   4  12        1.47        0.26      2.06 o 
   1   4  12       10.95       11.57      2.06 o 
   2   4  12        0.02       -0.24      1.20 o 
   3   4  12      183.71      194.82      6.26 o 
   4   4  12        6.16        6.27      2.01 o 
   5   4  12       10.84        5.61      6.24 o 
   6   4  12       13.59       13.48     13.86 o 
   7   4  12       22.45       15.88     10.58 o 
  -9   5  12        0.17       -1.04      4.04 o 
  -8   5  12       18.92       17.12      4.19 o 
  -7   5  12       17.84       17.17      3.44 o 
  -6   5  12      195.33      195.90      5.42 o 
  -5   5  12        0.02        0.26      1.27 o 
  -4   5  12       39.05       41.05      4.75 o 
  -3   5  12       21.88       19.41      3.88 o 
  -2   5  12        8.90       11.96      3.42 o 
  -1   5  12       26.27       25.02      4.70 o 
   0   5  12       10.88       16.58      3.47 o 
   1   5  12      199.14      221.95      8.03 o 
   2   5  12        3.10        3.90      1.81 o 
   3   5  12       27.84       30.05      2.44 o 
   4   5  12        2.73        3.15      1.44 o 
   5   5  12        9.81       -0.58      6.26 o 
   6   5  12        1.27       -8.54      8.67 o 
   7   5  12        6.35       -0.95      6.34 o 
  -8   6  12        8.74        7.71      4.90 o 
  -7   6  12        0.64        0.45      2.20 o 
  -6   6  12        7.92        6.59      2.45 o 
  -5   6  12       65.21       76.17      5.65 o 
  -4   6  12       16.36       16.42      4.20 o 
  -3   6  12       99.20      109.11      5.32 o 
  -2   6  12       29.16       24.29      3.80 o 
  -1   6  12        5.20        7.26      2.88 o 
   0   6  12        9.68        7.33      1.28 o 
   1   6  12       37.63       33.97      2.60 o 
   2   6  12       11.22        9.69      2.76 o 
   3   6  12       18.85       18.99      4.74 o 
   4   6  12        3.88        1.35      1.22 o 
   5   6  12       24.67        5.89      6.75 o 
   6   6  12        2.33       -0.90      6.14 o 
  -7   7  12       44.82       52.52      4.24 o 
  -6   7  12        0.90        1.48      4.03 o 
  -5   7  12        7.68        6.73      4.62 o 
  -4   7  12       52.31       55.32      8.01 o 
  -3   7  12       94.22      101.91      6.12 o 
  -2   7  12        1.51        0.64      3.84 o 
  -1   7  12        1.86        1.01      0.93 o 
   0   7  12       29.41        7.38      7.51 o 
   1   7  12        2.43        3.14      1.79 o 
   2   7  12        2.65       -0.77      2.30 o 
   3   7  12        0.81        1.36      1.52 o 
   4   7  12        0.01        2.81      6.01 o 
   5   7  12        8.79        4.65      7.64 o 
  -6   8  12        0.00       -4.62      3.87 o 
  -5   8  12       50.33       53.94      5.83 o 
  -4   8  12        4.68        3.77      3.85 o 
  -3   8  12        7.49        4.57      3.64 o 
  -2   8  12        0.36        0.80      2.87 o 
  -1   8  12        7.86        3.78      2.42 o 
   0   8  12       11.25        7.37      2.92 o 
   1   8  12        0.36       -0.92      1.85 o 
   2   8  12        3.66        3.71      2.58 o 
   3   8  12       42.59       23.71     25.16 o 
  -3   9  12       12.26        8.95      5.23 o 
  -2   9  12       21.42       12.96      8.41 o 
  -1   9  12        5.48        6.00      4.17 o 
   0   9  12        8.57       -0.93      2.80 o 
   1   9  12        3.22        3.79      2.86 o 
  -9   0  13      141.21      173.96     10.51 o 
  -7   0  13      382.90      364.53     11.32 o 
  -5   0  13      196.04      194.82      8.53 o 
  -3   0  13        1.41        1.87      2.52 o 
  -1   0  13      739.68      749.59     12.06 o 
   1   0  13      121.44      148.91      5.46 o 
   3   0  13       54.16       65.15      4.11 o 
   5   0  13       13.54       14.24      3.11 o 
   7   0  13       62.67       69.17      4.68 o 
 -10   1  13        1.35       -0.72      2.67 o 
  -9   1  13        0.80        1.36      3.42 o 
  -8   1  13       27.78        9.99      6.81 o 
  -7   1  13      144.00      159.70      5.82 o 
  -6   1  13       20.12       13.81      4.16 o 
  -5   1  13      252.13      242.07      6.50 o 
  -4   1  13       36.34       29.92      7.45 o 
  -3   1  13      107.29      109.89      2.75 o 
  -2   1  13        4.86        6.10      1.65 o 
  -1   1  13       12.39       12.09      2.46 o 
   0   1  13       22.75       16.26      2.51 o 
   1   1  13       36.85       32.43      2.56 o 
   2   1  13       55.39       69.67      3.57 o 
   3   1  13        0.96        1.15      1.71 o 
   4   1  13       99.60       98.30      3.62 o 
   5   1  13      320.73      351.88      5.77 o 
   6   1  13        9.72        6.18      2.00 o 
   7   1  13        2.43        2.15      1.36 o 
   8   1  13        7.82        2.16      2.61 o 
 -10   2  13        3.60        3.58      3.69 o 
  -9   2  13       30.87       29.09      7.64 o 
  -8   2  13        8.87        4.79      3.56 o 
  -7   2  13      221.42      234.56      7.27 o 
  -6   2  13       96.97       99.18      5.50 o 
  -5   2  13        3.34        0.30      2.87 o 
  -4   2  13      112.59      106.70      5.03 o 
  -3   2  13       37.89       46.35      3.89 o 
  -2   2  13       37.53       36.20      3.52 o 
  -1   2  13        0.18        0.01      1.58 o 
   0   2  13      129.55      126.07      4.14 o 
   1   2  13        1.32       -0.91      1.45 o 
   2   2  13      372.51      370.94      5.86 o 
   3   2  13       58.95       69.61      3.08 o 
   4   2  13       36.92       38.75      2.44 o 
   5   2  13        7.62       10.34      1.60 o 
   6   2  13       36.66       37.32      4.69 o 
   7   2  13       15.50       10.40      3.64 o 
   8   2  13        0.00       -2.15      3.63 o 
 -10   3  13       19.41       18.63      3.98 o 
  -9   3  13        6.56        7.63      3.33 o 
  -8   3  13        1.79        0.61      2.40 o 
  -7   3  13       13.42       16.00      5.06 o 
  -6   3  13       21.08       16.37      3.20 o 
  -5   3  13       14.52       13.13      2.56 o 
  -4   3  13        7.29       12.07      5.14 o 
  -3   3  13      477.54      504.72      8.90 o 
  -2   3  13       27.06       25.23      3.38 o 
  -1   3  13       28.39       34.48      4.31 o 
   0   3  13      291.51      312.81      5.92 o 
   1   3  13       10.06       15.02      1.63 o 
   2   3  13        4.30        1.77      1.44 o 
   3   3  13      151.49      156.16      3.85 o 
   4   3  13      230.68      242.08      5.14 o 
   5   3  13        0.01       -1.13      1.35 o 
   6   3  13        4.90        7.27      5.18 o 
   7   3  13       12.64       11.99      5.51 o 
  -9   4  13       13.70        9.39      3.75 o 
  -8   4  13       72.17       80.52      4.97 o 
  -7   4  13        8.98        6.87      2.89 o 
  -6   4  13       21.18       27.42      3.58 o 
  -5   4  13       72.81       70.52      3.24 o 
  -4   4  13        0.43       -0.33      2.88 o 
  -3   4  13      443.91      469.73      9.64 o 
  -2   4  13       32.30       35.46      6.06 o 
  -1   4  13      146.70      142.90      4.82 o 
   0   4  13      183.88      186.13      5.47 o 
   1   4  13      163.89      172.24      5.50 o 
   2   4  13      192.67      186.19      5.05 o 
   3   4  13       75.77       72.01      3.54 o 
   4   4  13        1.16        0.39      1.68 o 
   5   4  13        2.02        1.20      3.92 o 
   6   4  13       10.38        5.14      4.85 o 
   7   4  13        0.48        2.62      7.81 o 
  -9   5  13       13.03       15.99      4.50 o 
  -8   5  13        0.90        0.16      2.64 o 
  -7   5  13       12.39        8.62      2.96 o 
  -6   5  13       73.04       74.71      4.43 o 
  -5   5  13       66.81       73.09      6.58 o 
  -4   5  13        5.48        4.66      3.45 o 
  -3   5  13       43.14       45.84      4.17 o 
  -2   5  13        1.25        0.83      2.36 o 
  -1   5  13      108.79      128.29      8.86 o 
   0   5  13        0.81       -0.57      1.75 o 
   1   5  13      277.48      275.35     10.06 o 
   2   5  13        0.28        0.70      1.25 o 
   3   5  13        6.00        5.11      1.77 o 
   4   5  13       42.02       16.30     14.57 o 
   5   5  13        0.06        0.96      5.73 o 
   6   5  13        1.76        0.51      6.31 o 
  -8   6  13        0.39       -2.33      4.99 o 
  -7   6  13        2.51        0.37      1.98 o 
  -6   6  13        1.88        0.66      3.35 o 
  -5   6  13      160.57      179.71      6.84 o 
  -4   6  13        0.16        1.60      3.06 o 
  -3   6  13       53.54       64.05      5.39 o 
  -2   6  13        5.94        5.79      3.07 o 
  -1   6  13       13.88       11.06      3.93 o 
   0   6  13       84.56       85.15     10.15 o 
   1   6  13        0.09       -2.16      1.66 o 
   2   6  13       11.22        7.66      3.31 o 
   3   6  13       29.30       24.12      5.98 o 
   4   6  13        2.83        0.80      4.98 o 
   5   6  13        4.83       -1.36      5.47 o 
  -7   7  13       38.85       36.69     13.41 o 
  -6   7  13       13.38       11.42      4.88 o 
  -5   7  13        8.73        8.88      4.63 o 
  -4   7  13       18.34       18.01      4.46 o 
  -3   7  13        0.52       -0.87      2.98 o 
  -2   7  13       28.61       29.65      4.66 o 
  -1   7  13       57.09       60.54     11.03 o 
   0   7  13       54.90       45.02     17.09 o 
   1   7  13       21.75       13.49      4.28 o 
   2   7  13        0.10       -0.62      1.76 o 
   3   7  13        0.22        0.18      1.30 o 
   4   7  13        0.04        2.01      6.74 o 
  -5   8  13        4.95        7.38      4.40 o 
  -4   8  13        0.10       -1.12      4.29 o 
  -3   8  13        0.71       -0.48      5.04 o 
  -2   8  13        0.10        0.27      2.65 o 
  -1   8  13       13.51        5.37      4.80 o 
   0   8  13       31.64       11.91     11.64 o 
   1   8  13       16.80        5.88      6.28 o 
   2   8  13        7.37        1.65      2.11 o 
 -10   0  14        6.89        0.68      4.12 o 
  -8   0  14       14.48       15.13      5.19 o 
  -6   0  14       36.46       17.19     15.27 o 
  -4   0  14       35.47       42.98      3.53 o 
  -2   0  14      553.36      577.95     14.70 o 
   0   0  14      878.95      828.73     14.54 o 
   2   0  14      328.52      328.19      8.67 o 
   4   0  14        0.00        1.44      2.43 o 
   6   0  14       87.41       80.97      5.32 o 
 -10   1  14        8.91        5.61      3.93 o 
  -9   1  14        2.21       -0.06      2.64 o 
  -8   1  14       53.91       62.97      6.42 o 
  -7   1  14        0.00        0.50      2.76 o 
  -6   1  14       19.18       12.19      7.66 o 
  -5   1  14       43.47       36.95      7.33 o 
  -4   1  14      110.66      103.33      4.30 o 
  -3   1  14      279.10      294.56      4.50 o 
  -2   1  14      638.28      644.31      8.96 o 
  -1   1  14       16.97       20.32      2.88 o 
   0   1  14       14.27       15.58      2.89 o 
   1   1  14        3.96        2.26      1.79 o 
   2   1  14       11.19        7.09      2.22 o 
   3   1  14        3.80        4.45      2.00 o 
   4   1  14      671.38      699.00     10.03 o 
   5   1  14        2.53        1.51      1.71 o 
   6   1  14       32.45       26.11      5.39 o 
   7   1  14       17.56        0.19      2.07 o 
 -10   2  14        0.95        3.98      4.16 o 
  -9   2  14        0.14       -1.62      3.34 o 
  -8   2  14        8.98        3.41      3.80 o 
  -7   2  14       11.82        6.17      4.03 o 
  -6   2  14       25.97       11.89      4.78 o 
  -5   2  14      164.02      172.55      7.14 o 
  -4   2  14        0.09        0.38      0.56 o 
  -3   2  14      299.27      284.43      6.62 o 
  -2   2  14      928.04      953.79     13.52 o 
  -1   2  14       32.09       40.60      3.74 o 
   0   2  14      139.10      161.58      5.07 o 
   1   2  14        1.46        1.00      1.57 o 
   2   2  14       12.24       15.46      2.38 o 
   3   2  14       18.67       15.88      2.32 o 
   4   2  14       98.71       98.99      3.20 o 
   5   2  14      104.11      124.09      3.31 o 
   6   2  14        0.39        1.68      1.56 o 
   7   2  14        0.03        0.04      2.65 o 
  -9   3  14       14.39       20.74      4.10 o 
  -8   3  14       11.63       14.89      3.59 o 
  -7   3  14        0.55       -1.54      2.44 o 
  -6   3  14      122.35      119.27      5.33 o 
  -5   3  14       51.41       43.97      2.27 o 
  -4   3  14       15.51       16.25      3.75 o 
  -3   3  14       19.42       25.31      4.09 o 
  -2   3  14      264.33      281.60      7.30 o 
  -1   3  14      459.03      452.86      8.24 o 
   0   3  14      120.92      122.41      4.74 o 
   1   3  14       95.33       99.07      2.77 o 
   2   3  14      150.89      149.21      4.73 o 
   3   3  14       21.53       13.55      2.13 o 
   4   3  14        7.74        6.81      1.66 o 
   5   3  14       17.81       15.83      1.94 o 
   6   3  14        0.44       -3.19      3.65 o 
   7   3  14        5.87        3.57      4.04 o 
  -9   4  14        4.59        6.05      3.55 o 
  -8   4  14        0.47        1.07      3.03 o 
  -7   4  14        4.55        2.76      2.98 o 
  -6   4  14      104.76      103.78      5.84 o 
  -5   4  14      112.87      120.90      6.39 o 
  -4   4  14      106.99      107.93      5.30 o 
  -3   4  14      679.06      705.54     13.60 o 
  -2   4  14       65.18       72.83      4.51 o 
  -1   4  14        2.43        4.90      2.67 o 
   0   4  14       47.50       52.19      3.53 o 
   1   4  14       79.96       71.15      3.48 o 
   2   4  14      393.43      413.64      6.57 o 
   3   4  14        0.75        1.46      1.73 o 
   4   4  14       14.49       10.84      2.56 o 
   5   4  14        2.60        0.14      3.70 o 
   6   4  14        8.46        6.97      5.26 o 
  -8   5  14       55.43       63.08      5.71 o 
  -7   5  14        1.44       -0.58      2.58 o 
  -6   5  14       37.13       36.73      5.42 o 
  -5   5  14        2.06        2.15      3.45 o 
  -4   5  14       23.59       24.58      4.75 o 
  -3   5  14        1.77        2.84      2.87 o 
  -2   5  14        4.44        5.68      2.96 o 
  -1   5  14       23.84       25.37      3.77 o 
   0   5  14      465.63      522.63      8.79 o 
   1   5  14        5.29        3.66      2.64 o 
   2   5  14        5.60        2.45      1.94 o 
   3   5  14       38.13       27.68      7.33 o 
   4   5  14       26.74       25.65      5.23 o 
   5   5  14        1.52        0.05      3.92 o 
  -7   6  14        5.14        9.46      6.61 o 
  -6   6  14       11.87        7.32      4.67 o 
  -5   6  14      121.87      142.06      6.53 o 
  -4   6  14       90.79      112.03      6.30 o 
  -3   6  14       51.19       51.63      8.02 o 
  -2   6  14       23.40       26.16      4.27 o 
  -1   6  14       32.05       36.63      7.33 o 
   0   6  14        7.79       10.30      2.96 o 
   1   6  14      121.35      120.22      5.12 o 
   2   6  14      104.22      104.40      5.72 o 
   3   6  14        5.49        2.76      1.86 o 
   4   6  14       19.58        5.80      8.55 o 
   5   6  14        4.16       -1.30      6.50 o 
  -6   7  14       14.30       12.35      4.43 o 
  -5   7  14        6.76        8.25      4.48 o 
  -4   7  14       56.16       56.48      8.14 o 
  -3   7  14        0.05        0.60      3.20 o 
  -2   7  14        0.31        1.14      3.06 o 
  -1   7  14        2.34        3.82      3.04 o 
   0   7  14       16.22        8.71      5.07 o 
   1   7  14        6.66        1.49      2.29 o 
   2   7  14       11.10        7.81      3.52 o 
   3   7  14        6.80        5.85     11.00 o 
  -4   8  14       31.75       11.26      7.52 o 
  -3   8  14       13.81        4.09      3.95 o 
  -2   8  14       20.76        3.86      4.00 o 
  -1   8  14        9.28        4.01      3.46 o 
   0   8  14        8.02        2.87      2.86 o 
   1   8  14        1.96        1.84      2.50 o 
  -9   0  15       10.58       11.27     10.53 o 
  -7   0  15        0.08        2.74      5.53 o 
  -5   0  15        4.65        4.58      5.31 o 
  -3   0  15      165.57      182.09      8.25 o 
  -1   0  15       70.38       89.28      6.66 o 
   1   0  15      214.57      228.88      8.26 o 
   3   0  15       53.85       51.96      4.15 o 
   5   0  15      362.25      403.39      9.03 o 
   7   0  15        1.15        0.08      1.84 o 
 -10   1  15        0.96        3.46      3.58 o 
  -9   1  15        0.73        0.28      2.72 o 
  -8   1  15       10.98        7.95      3.63 o 
  -7   1  15        1.31       -1.83      3.65 o 
  -6   1  15       50.79       53.47      5.03 o 
  -5   1  15      270.50      249.70      6.86 o 
  -4   1  15       38.42       37.84      2.68 o 
  -3   1  15      156.63      142.82      3.73 o 
  -2   1  15        0.01       -0.18      1.10 o 
  -1   1  15     1100.28     1129.23     16.37 o 
   0   1  15       28.46       31.48      3.54 o 
   1   1  15      778.63      789.09      9.97 o 
   2   1  15      121.98      127.83      4.05 o 
   3   1  15      253.89      264.27      5.12 o 
   4   1  15       31.00       31.57      3.12 o 
   5   1  15      121.61      127.94      4.63 o 
   6   1  15        5.89        3.10      2.17 o 
   7   1  15       39.81       23.33     19.22 o 
  -9   2  15        6.33        4.52      3.61 o 
  -8   2  15       10.74        8.28      4.73 o 
  -7   2  15        4.24        0.63      3.02 o 
  -6   2  15      226.77      256.89      7.92 o 
  -5   2  15       25.41       18.51      2.45 o 
  -4   2  15       81.28       83.77      4.62 o 
  -3   2  15        8.68        8.43      3.32 o 
  -2   2  15      104.30      112.40      4.79 o 
  -1   2  15       94.47      101.42      4.57 o 
   0   2  15      108.18      100.31      4.36 o 
   1   2  15      129.43      127.41      4.10 o 
   2   2  15       39.89       40.67      2.74 o 
   3   2  15       86.90       94.45      3.66 o 
   4   2  15        0.32        0.26      1.40 o 
   5   2  15       19.92       14.31      2.25 o 
   6   2  15       39.45       42.82      6.88 o 
  -9   3  15        0.01       -0.04      2.54 o 
  -8   3  15       76.51       76.29      4.71 o 
  -7   3  15        0.03        2.17      2.25 o 
  -6   3  15        0.26        1.40      1.54 o 
  -5   3  15       41.82       37.98      4.93 o 
  -4   3  15       16.86       17.34      3.58 o 
  -3   3  15       47.79       50.40      4.24 o 
  -2   3  15       21.33       19.49      3.43 o 
  -1   3  15      869.79      897.17     13.26 o 
   0   3  15        1.44        3.90      2.36 o 
   1   3  15      468.48      480.12     11.59 o 
   2   3  15       50.83       55.69      3.50 o 
   3   3  15       49.13       48.65      3.00 o 
   4   3  15        5.74        3.91      1.74 o 
   5   3  15      127.11      128.62      7.60 o 
   6   3  15        0.08        0.88      2.58 o 
  -9   4  15       11.02        9.36      5.45 o 
  -8   4  15       33.55       29.10      6.71 o 
  -7   4  15       17.42       12.77      3.38 o 
  -6   4  15       33.01       36.52      5.28 o 
  -5   4  15        2.08        3.64      3.57 o 
  -4   4  15      188.24      210.37      6.75 o 
  -3   4  15        5.39        5.93      3.12 o 
  -2   4  15        2.22        5.52      2.95 o 
  -1   4  15       37.92       37.54      3.88 o 
   0   4  15        1.74        0.28      2.06 o 
   1   4  15       10.12        7.63      2.42 o 
   2   4  15       17.62       26.15      2.06 o 
   3   4  15       76.71       78.69      3.99 o 
   4   4  15        8.44        8.16      2.25 o 
   5   4  15        0.19        0.10      2.79 o 
   6   4  15       35.80       19.61     14.06 o 
  -8   5  15        0.05       -1.16      3.87 o 
  -7   5  15        4.92        3.26      4.71 o 
  -6   5  15       19.43       22.76      5.48 o 
  -5   5  15        3.30        3.46      3.50 o 
  -4   5  15        2.24        2.37      3.22 o 
  -3   5  15       90.22      101.34      5.86 o 
  -2   5  15        0.53        0.96      2.75 o 
  -1   5  15       89.17       93.94     10.69 o 
   0   5  15       71.45       75.79      9.70 o 
   1   5  15      172.28      178.89      5.16 o 
   2   5  15      109.89      111.35      4.37 o 
   3   5  15       25.81       17.41      4.33 o 
   4   5  15        4.93        2.84      3.75 o 
   5   5  15        5.72        6.54      5.26 o 
  -7   6  15        7.84        7.20      5.72 o 
  -6   6  15        0.26        9.32      5.36 o 
  -5   6  15        1.02        3.80      4.09 o 
  -4   6  15       40.96       15.60      6.36 o 
  -3   6  15       18.45       16.64      4.07 o 
  -2   6  15       71.46       76.10     11.45 o 
  -1   6  15        7.14        7.43      3.23 o 
   0   6  15        4.48        2.61      2.87 o 
   1   6  15       35.38       25.94      7.60 o 
   2   6  15       47.61       56.33      9.10 o 
   3   6  15        2.55       -0.86      1.72 o 
   4   6  15       13.76        6.75      4.56 o 
  -5   7  15        5.32        4.02      3.95 o 
  -4   7  15        2.76        3.43      3.71 o 
  -3   7  15       35.46       13.73      8.62 o 
  -2   7  15       11.51        9.98      3.82 o 
  -1   7  15       14.89       10.87      4.26 o 
   0   7  15       16.29        9.41      5.50 o 
   1   7  15        8.30        6.59      3.64 o 
   2   7  15        6.53        4.41      2.77 o 
  -2   8  15       13.92        5.19      4.65 o 
  -1   8  15       24.08        5.68      5.36 o 
  -8   0  16        0.09        0.46      3.99 o 
  -6   0  16      105.80      118.78      9.73 o 
  -4   0  16       16.92       14.93      4.14 o 
  -2   0  16        4.93        3.31      3.40 o 
   0   0  16       20.12       16.64      9.27 o 
   2   0  16        0.13        1.97      3.20 o 
   4   0  16       10.94        8.09      3.21 o 
   6   0  16       25.69       -0.51      4.22 o 
  -9   1  16        3.77        2.04      3.40 o 
  -8   1  16        2.40        0.78      3.01 o 
  -7   1  16        6.09        2.54      3.44 o 
  -6   1  16       61.70       52.60      5.75 o 
  -5   1  16       87.83       90.71      4.31 o 
  -4   1  16      265.43      234.79      4.56 o 
  -3   1  16        6.45        7.62      1.86 o 
  -2   1  16       85.56       71.61      4.24 o 
  -1   1  16       10.27        8.00      2.67 o 
   0   1  16      295.65      290.78      7.27 o 
   1   1  16       16.49       18.63      2.43 o 
   2   1  16      147.12      154.11      4.57 o 
   3   1  16       14.34       17.17      2.65 o 
   4   1  16        1.79        0.70      1.87 o 
   5   1  16       39.40       43.70      5.27 o 
   6   1  16       21.43       10.49      3.32 o 
  -9   2  16        5.80        2.40      3.53 o 
  -8   2  16      105.06      119.83      6.37 o 
  -7   2  16       56.46       52.10      6.80 o 
  -6   2  16       32.24       35.20      5.02 o 
  -5   2  16        0.03        0.37      0.70 o 
  -4   2  16        3.20        2.77      3.12 o 
  -3   2  16      194.94      178.05      5.73 o 
  -2   2  16       56.10       53.25      4.42 o 
  -1   2  16        9.62        9.22      3.16 o 
   0   2  16        6.67        5.39      2.71 o 
   1   2  16        2.30        3.20      1.87 o 
   2   2  16        3.05        1.47      1.89 o 
   3   2  16       18.47       21.58      2.67 o 
   4   2  16        8.58        8.88      2.14 o 
   5   2  16       38.43       44.89      9.41 o 
   6   2  16       24.39       26.81     10.64 o 
  -9   3  16        0.45        1.39      2.82 o 
  -8   3  16       23.59        8.36      4.57 o 
  -7   3  16        0.05        2.01      3.00 o 
  -6   3  16       75.81       78.37      6.32 o 
  -5   3  16      169.60      171.72      6.89 o 
  -4   3  16       81.31       78.59      5.25 o 
  -3   3  16        1.17        2.41      2.75 o 
  -2   3  16       39.89       37.35      4.93 o 
  -1   3  16      110.90      117.10      5.28 o 
   0   3  16      165.30      170.85      5.48 o 
   1   3  16        2.55        3.86      1.16 o 
   2   3  16       28.15       25.69      2.75 o 
   3   3  16       24.97       24.02      2.84 o 
   4   3  16       10.71        7.20      2.06 o 
   5   3  16        1.94        4.45      3.90 o 
  -8   4  16       25.17       29.89      5.88 o 
  -7   4  16       30.54       43.07      5.89 o 
  -6   4  16       36.48       40.45      5.56 o 
  -5   4  16        1.24        2.56      3.23 o 
  -4   4  16        1.89        0.57      3.75 o 
  -3   4  16        0.96       -1.95      2.86 o 
  -2   4  16       35.50       28.25      3.84 o 
  -1   4  16       56.71       60.55      7.58 o 
   0   4  16       20.84       18.09      3.46 o 
   1   4  16        0.11       -1.79      2.09 o 
   2   4  16        0.15       -0.33      1.46 o 
   3   4  16       73.86       83.86      9.32 o 
   4   4  16        0.56        1.27      1.62 o 
   5   4  16        8.23        6.56      4.20 o 
  -7   5  16        9.20       19.26      5.35 o 
  -6   5  16       11.06        9.07      4.16 o 
  -5   5  16        5.74        4.74      3.76 o 
  -4   5  16        7.07        7.26      4.09 o 
  -3   5  16        6.57        5.61      3.63 o 
  -2   5  16       44.77       37.74      4.88 o 
  -1   5  16        1.76        4.51      3.16 o 
   0   5  16       22.25       19.79      4.03 o 
   1   5  16        1.44       -1.14      1.98 o 
   2   5  16       11.54        7.17      2.34 o 
   3   5  16       31.80       19.72      7.77 o 
   4   5  16       19.08       13.67      4.56 o 
  -6   6  16        0.91       -2.55      3.89 o 
  -5   6  16        2.71        4.78      3.80 o 
  -4   6  16        0.97       -1.95      3.32 o 
  -3   6  16       27.88       15.12      7.11 o 
  -2   6  16        0.68        0.55      2.81 o 
  -1   6  16        8.20        7.33      3.31 o 
   0   6  16       15.71        9.88      3.66 o 
   1   6  16       12.29       10.23      3.45 o 
   2   6  16       13.25        8.65      3.79 o 
   3   6  16       28.68       10.24     10.73 o 
  -4   7  16        0.06        3.17      4.01 o 
  -3   7  16        2.27        2.51      3.49 o 
  -2   7  16        6.32        4.33      4.36 o 
  -1   7  16        0.70       -1.98      3.03 o 
   0   7  16        0.22        0.70      2.27 o 
   1   7  16        1.22        0.00      2.34 o 
  -9   0  17       10.09        9.47      8.77 o 
  -7   0  17      101.77       96.21      8.44 o 
  -5   0  17        7.07       10.55      3.21 o 
  -3   0  17       53.99       40.06      9.23 o 
  -1   0  17        6.70        8.62      3.91 o 
   1   0  17        1.70        2.63      4.40 o 
   3   0  17        0.38       -1.52      2.66 o 
   5   0  17        0.88        0.58      3.38 o 
  -9   1  17        3.95        3.14      3.99 o 
  -8   1  17       26.11       11.18      7.96 o 
  -7   1  17       26.97       15.98      8.43 o 
  -6   1  17        3.15        2.41      1.72 o 
  -5   1  17      164.81      166.07      5.78 o 
  -4   1  17       19.70       20.33      1.98 o 
  -3   1  17        7.36        8.92      1.45 o 
  -2   1  17        4.48        3.03      2.48 o 
  -1   1  17       54.59       44.62      3.62 o 
   0   1  17       13.31       17.55      4.36 o 
   1   1  17       24.22       28.12      4.34 o 
   2   1  17       67.10       74.31      3.77 o 
   3   1  17        0.10        1.25      2.09 o 
   4   1  17        9.29        6.72      2.48 o 
   5   1  17        0.12        0.64      2.07 o 
  -8   2  17        0.05        1.77      3.47 o 
  -7   2  17       23.07       18.26      8.11 o 
  -6   2  17       46.72       52.29      4.90 o 
  -5   2  17       11.15       10.74      3.22 o 
  -4   2  17       56.37       51.01      4.36 o 
  -3   2  17        2.80        1.85      2.63 o 
  -2   2  17        8.83        9.48      3.04 o 
  -1   2  17        0.25        1.39      2.48 o 
   0   2  17       26.14       25.69      3.27 o 
   1   2  17       11.08       15.53      3.58 o 
   2   2  17        3.83        2.38      2.26 o 
   3   2  17        0.30       -0.26      1.64 o 
   4   2  17        9.10        5.24      2.48 o 
   5   2  17        3.98        2.85      2.15 o 
  -8   3  17       13.41        7.47      4.93 o 
  -7   3  17       18.67       15.05      6.45 o 
  -6   3  17       19.33       13.15      4.07 o 
  -5   3  17        0.39        1.70      3.63 o 
  -4   3  17       21.93       20.47      3.97 o 
  -3   3  17        0.06       -0.26      2.52 o 
  -2   3  17       98.24       99.37      5.00 o 
  -1   3  17        0.02       -0.30      2.23 o 
   0   3  17       18.22       18.03      3.30 o 
   1   3  17       62.81       69.48      9.89 o 
   2   3  17        7.15        6.24      2.78 o 
   3   3  17        0.51        0.34      1.78 o 
   4   3  17        0.89        0.79      1.66 o 
   5   3  17       34.18       38.93      7.60 o 
  -7   4  17        0.12        1.97      4.67 o 
  -6   4  17        6.43        8.71      4.00 o 
  -5   4  17        6.99        4.94      3.61 o 
  -4   4  17       46.66       38.16      5.09 o 
  -3   4  17      150.36      164.20      7.53 o 
  -2   4  17        6.17        6.26      3.15 o 
  -1   4  17        2.11        2.71      2.75 o 
   0   4  17        0.74        0.33      2.57 o 
   1   4  17        3.60        2.44      2.60 o 
   2   4  17        1.47        2.01      1.93 o 
   3   4  17        8.12        8.12      2.24 o 
   4   4  17        6.91        6.78      4.26 o 
  -6   5  17        0.20        3.61      4.16 o 
  -5   5  17       38.48       49.26      5.36 o 
  -4   5  17       40.16       42.96      5.04 o 
  -3   5  17       19.93        8.33      5.53 o 
  -2   5  17       54.04       47.99     14.23 o 
  -1   5  17       75.70       83.42      9.72 o 
   0   5  17        6.13        4.61      2.74 o 
   1   5  17        1.79        1.31      2.70 o 
   2   5  17        7.03        6.04      2.45 o 
   3   5  17       24.43       11.50      5.00 o 
  -5   6  17        2.03       -4.75      4.85 o 
  -4   6  17       12.71        6.13      4.07 o 
  -3   6  17       29.78       10.86      5.45 o 
  -2   6  17        1.51        0.99      2.96 o 
  -1   6  17        0.05        1.08      3.19 o 
   0   6  17       41.83       35.95     10.81 o 
   1   6  17        0.12        0.88      2.11 o 
   2   6  17        2.04        3.23      2.68 o 
  -2   7  17        7.01        2.70      3.59 o 
  -8   0  18        4.73        4.81      5.59 o 
  -6   0  18        4.03        3.41      3.84 o 
  -4   0  18        7.20        5.01      4.53 o 
   0   0  18       47.95       39.58      7.20 o 
   2   0  18        0.00        1.16      3.26 o 
   4   0  18       12.61        7.70      5.41 o 
  -8   1  18        0.69        2.32      3.69 o 
  -7   1  18        1.99       -0.27      2.92 o 
  -6   1  18        2.69        0.07      1.52 o 
  -5   1  18        1.50        0.78      1.53 o 
  -4   1  18       26.75       27.47      3.71 o 
  -3   1  18        6.16        6.07      3.04 o 
  -2   1  18       61.47       38.68      5.11 o 
  -1   1  18        0.40       -0.90      2.52 o 
   0   1  18      126.16      131.73      6.25 o 
   1   1  18        0.18       -0.11      2.61 o 
   2   1  18       36.16       30.41      3.83 o 
   3   1  18        0.23        0.08      2.03 o 
   4   1  18        9.22        7.51      2.79 o 
  -8   2  18        0.84        1.04      3.50 o 
  -7   2  18        0.98        2.28      3.92 o 
  -6   2  18        5.09        3.18      3.18 o 
  -5   2  18        4.77        8.97      4.03 o 
  -4   2  18        9.34        8.73      3.39 o 
  -3   2  18       28.64       22.95      4.10 o 
  -2   2  18        0.02       -0.08      2.45 o 
  -1   2  18        5.84        3.62      3.39 o 
   0   2  18       20.60       17.01      4.87 o 
   1   2  18       32.13       34.72      7.20 o 
   2   2  18        3.09        2.99      1.99 o 
   3   2  18        2.76        1.50      2.08 o 
   4   2  18        0.67        0.47      1.79 o 
  -7   3  18        9.66        8.57      5.49 o 
  -6   3  18       32.52       27.62      7.09 o 
  -5   3  18        4.84        1.45      3.34 o 
  -4   3  18        4.54        8.48      3.63 o 
  -3   3  18       75.08       77.38      5.49 o 
  -2   3  18       73.15       76.51      4.86 o 
  -1   3  18      139.91      151.76      6.67 o 
   0   3  18        3.80        5.10      2.86 o 
   1   3  18       25.04       24.44      4.83 o 
   2   3  18       16.34       17.02      3.15 o 
   3   3  18        2.68        3.81      2.38 o 
   4   3  18        0.41       -1.62      1.80 o 
  -7   4  18        0.24        2.50      3.80 o 
  -6   4  18        5.35        6.01      4.29 o 
  -5   4  18        3.20        4.66      4.39 o 
  -4   4  18        0.00        0.93      3.04 o 
  -3   4  18       24.88       14.51      7.95 o 
  -2   4  18        2.83        0.53      2.55 o 
  -1   4  18        4.22        3.35      3.25 o 
   0   4  18       27.84       19.82      6.51 o 
   1   4  18       25.41       23.92      6.12 o 
   2   4  18        9.48        6.12      3.22 o 
   3   4  18        1.90        2.73      2.52 o 
  -5   5  18        2.75        2.43      4.09 o 
  -4   5  18        6.11        3.60      3.84 o 
  -3   5  18       20.69        9.21      4.85 o 
  -2   5  18        0.63        0.56      2.58 o 
  -1   5  18        1.31        2.49      2.94 o 
   0   5  18        9.08        6.95      3.25 o 
   1   5  18       18.18       12.94      3.90 o 
   2   5  18        0.00        1.67      2.90 o 
  -4   6  18        0.05       -3.28      4.04 o 
  -3   6  18        9.75        4.12      3.71 o 
  -2   6  18        4.65       -0.25      2.76 o 
  -1   6  18        1.13        1.30      2.89 o 
   0   6  18        7.30        5.32      3.11 o 
  -7   0  19        2.49        0.92      2.93 o 
  -5   0  19       44.88       34.97     24.78 o 
  -3   0  19        6.90        5.89      3.22 o 
  -1   0  19        8.49        4.46      5.92 o 
   1   0  19       31.21       47.57      7.32 o 
   3   0  19        0.02        2.05      3.53 o 
  -7   1  19        5.83        2.72      3.32 o 
  -6   1  19        4.70        1.71      2.73 o 
  -5   1  19        0.56        0.79      1.37 o 
  -4   1  19        0.04        0.59      0.99 o 
  -3   1  19        0.05       -0.59      2.74 o 
  -2   1  19        7.56        7.30      3.70 o 
  -1   1  19        9.22        7.52      3.89 o 
   0   1  19        8.22        9.88      4.31 o 
   1   1  19        1.20        1.66      3.70 o 
   2   1  19       16.72       11.34      5.00 o 
   3   1  19        3.30        1.74      2.06 o 
  -7   2  19        6.64        3.63      3.32 o 
  -6   2  19        4.56        5.54      3.62 o 
  -5   2  19        2.35       -0.21      2.81 o 
  -4   2  19        2.72        1.67      3.11 o 
  -3   2  19        1.21        2.04      3.17 o 
  -2   2  19        1.10        0.41      2.42 o 
  -1   2  19       13.05        9.26      3.54 o 
   0   2  19        7.47        3.00      3.11 o 
   1   2  19       10.43       10.91      3.91 o 
   2   2  19        0.27       -0.90      1.91 o 
   3   2  19        1.68        1.46      2.09 o 
  -6   3  19        0.21       -0.53      3.04 o 
  -5   3  19        0.71        1.82      3.57 o 
  -4   3  19        0.59       -1.95      3.48 o 
  -3   3  19       15.67       10.33      5.73 o 
  -2   3  19        0.38        0.37      2.52 o 
  -1   3  19        0.06        1.70      2.64 o 
   0   3  19        7.08        7.30      3.07 o 
   1   3  19        5.98        3.83      3.29 o 
   2   3  19        0.40        0.48      5.37 o 
   3   3  19        3.84        1.67      2.51 o 
  -6   4  19        0.43       -4.23      4.95 o 
  -5   4  19        0.00        1.52      3.50 o 
  -4   4  19       19.51       24.74      6.39 o 
  -3   4  19       15.46        7.02      4.47 o 
  -2   4  19       56.85       55.99      8.15 o 
  -1   4  19        0.47        1.08      2.98 o 
   0   4  19       19.76       13.69      4.32 o 
   1   4  19       60.87       63.58     12.30 o 
   2   4  19       20.94        8.47      4.13 o 
  -4   5  19        0.27        3.11      4.90 o 
  -3   5  19        0.46        2.10      3.33 o 
  -2   5  19        0.12       -1.82      3.01 o 
  -1   5  19       19.19       10.42      4.95 o 
   0   5  19        9.27        4.88      3.45 o 
  -6   0  20       23.17       15.28     13.23 o 
  -4   0  20       19.99       16.16      7.13 o 
  -2   0  20        0.33        2.96      9.99 o 
   0   0  20       40.84       51.36      8.42 o 
   2   0  20        0.43        0.91      4.22 o 
  -6   1  20       10.93        7.70      4.74 o 
  -5   1  20        0.83       -0.33      2.54 o 
  -4   1  20        5.05        3.52      3.17 o 
  -3   1  20        1.42        0.56      2.80 o 
  -2   1  20       21.36       10.37      5.67 o 
  -1   1  20        4.13        3.20      3.07 o 
   0   1  20        7.02       11.31      5.26 o 
   1   1  20        1.80        2.93      3.40 o 
   2   1  20       17.49       16.77      4.38 o 
  -6   2  20        0.07        1.67      3.31 o 
  -5   2  20        3.79        1.28      3.12 o 
  -4   2  20       46.32       54.16     10.97 o 
  -3   2  20        2.99        3.06      3.09 o 
  -2   2  20       16.30        3.86      3.67 o 
  -1   2  20        0.82        1.68      2.75 o 
   0   2  20        4.41        0.15      3.19 o 
   1   2  20        0.10        2.07      3.38 o 
   2   2  20        0.70        4.23      3.36 o 
  -5   3  20        0.89        4.40      3.93 o 
  -4   3  20        0.06        1.69      3.21 o 
  -3   3  20        0.05       -2.56      3.24 o 
  -2   3  20        3.06       -0.88      2.82 o 
  -1   3  20       26.77        9.58      5.11 o 
   0   3  20       22.22       -1.31      3.58 o 
   1   3  20       17.39       17.52      7.21 o 
  -4   4  20        4.36        0.74      3.16 o 
  -3   4  20       18.08       10.53      5.91 o 
  -2   4  20        0.66        1.14      3.02 o 
  -1   4  20        0.42        0.64      2.70 o 
   0   4  20        0.61        0.35      2.67 o 
  -5   0  21        0.04        0.44      4.48 o 
  -3   0  21        1.81        1.44      6.27 o 
  -1   0  21       21.35       26.33      8.01 o 
   1   0  21        4.51        3.58      5.61 o 
  -5   1  21        0.02       -1.17      2.92 o 
  -4   1  21        1.57       -0.92      2.78 o 
  -3   1  21        2.42        1.89      3.24 o 
  -2   1  21        7.80        3.13      3.23 o 
  -1   1  21        0.82       -1.33      4.69 o 
   0   1  21        0.01       -2.75      3.94 o 
   1   1  21       27.16       35.54      5.89 o 
  -4   2  21       14.79        4.80      4.02 o 
  -3   2  21        1.32       -0.08      2.57 o 
  -2   2  21        5.13        3.60      3.53 o 
  -1   2  21       10.03        3.44      3.63 o 
   0   2  21        0.20        3.81      3.43 o 
  -3   3  21        9.24        3.79      4.31 o 
  -2   3  21        3.63        1.45      3.26 o 
  -1   3  21        5.90        1.67      3.19 o 
  -2   0  22        0.17       -0.59      5.76 o 
                                                 
